# Supplementary material for: Genomic divergence reveals unique populations among Indian Yaks
Source: Sci Rep. 2020 Feb 27;10:3636. doi: 10.1038/s41598-020-59887-3 (PMC7046631; doi:10.1038/s41598-020-59887-3)
Supplement: Supplementary file 1 — Supplementary Dataset 1. [file 41598_2020_59887_MOESM1_ESM.zip]

Archive with 1 entries (1 files):
- 0413934001560173327_supplementary file 1.txt
