# Supplementary material for: Genomic divergence reveals unique populations among Indian Yaks
Source: Sci Rep. 2020 Feb 27;10:3636. doi: 10.1038/s41598-020-59887-3 (PMC7046631; doi:10.1038/s41598-020-59887-3)
Supplement: Supplementary file 1 — Supplementary Dataset 1. [file 41598_2020_59887_MOESM1_ESM.zip › 0413934001560173327_supplementary file 1.txt]

Genomic divergence reveals unique populations among Indian Yaks
Jayakumar Sivalingam1*, Vineeth M. R2, T. Surya2, Karanveer Singh1, Dixit S. P1, Niranjan S.K1, M S Tantia1, I. D. Gupta2 and D Ravikumar2
1 ICAR-National Bureau of Animal Genetic Resources, Karnal
2 ICAR-National Dairy Research Institute, Karnal
* Corresponding author: jeyvet@gmail.com


CHROM	POS	REF	ALT	FUNCTION
NW_005392813.1	5810	C	A	upstream_gene_variant,intergenic_region
NW_005392813.1	5821	C	T	upstream_gene_variant,intergenic_region
NW_005392813.1	6012	C	T	upstream_gene_variant,intergenic_region
NW_005392813.1	6040	C	T	upstream_gene_variant,intergenic_region
NW_005392813.1	6238	G	A	upstream_gene_variant,intergenic_region
NW_005392813.1	35399	G	A	intergenic_region
NW_005392813.1	52140	A	G	intergenic_region
NW_005392813.1	55707	T	C	intergenic_region
NW_005392813.1	55759	T	A	intergenic_region
NW_005392813.1	55886	G	C	intergenic_region
NW_005392813.1	55887	C	T	intergenic_region
NW_005392813.1	60829	T	C	intergenic_region
NW_005392813.1	61864	G	A	intergenic_region
NW_005392813.1	78386	G	A	intron_variant,non_coding_transcript_variant
NW_005392813.1	131559	G	A	intron_variant,non_coding_transcript_variant
NW_005392813.1	131592	A	G	intron_variant,non_coding_transcript_variant
NW_005392813.1	131701	G	A	intron_variant,non_coding_transcript_variant
NW_005392813.1	131729	A	T	intron_variant,non_coding_transcript_variant
NW_005392813.1	131750	A	T	intron_variant,non_coding_transcript_variant
NW_005392813.1	131759	C	T	intron_variant,non_coding_transcript_variant
NW_005392813.1	131905	T	C	intron_variant,non_coding_transcript_variant
NW_005392813.1	132009	G	A	intron_variant,non_coding_transcript_variant
NW_005392813.1	132023	A	G	intron_variant,non_coding_transcript_variant
NW_005392813.1	132060	A	G	intron_variant,non_coding_transcript_variant
NW_005392813.1	132077	T	C	intron_variant,non_coding_transcript_variant
NW_005392813.1	132128	G	A	intron_variant,non_coding_transcript_variant
NW_005392813.1	132148	C	T	intron_variant,non_coding_transcript_variant
NW_005392813.1	132155	T	C	intron_variant,non_coding_transcript_variant
NW_005392813.1	175090	G	A	intron_variant,non_coding_transcript_variant
NW_005392813.1	175801	A	G	intron_variant,non_coding_transcript_variant
NW_005392813.1	175872	G	A	intron_variant,non_coding_transcript_variant
NW_005392813.1	175880	T	C	intron_variant,non_coding_transcript_variant
NW_005392813.1	178811	G	A	intron_variant,non_coding_transcript_variant
NW_005392813.1	178825	T	C	intron_variant,non_coding_transcript_variant
NW_005392813.1	178829	C	T	intron_variant,non_coding_transcript_variant
NW_005392813.1	178875	A	G	intron_variant,non_coding_transcript_variant
NW_005392813.1	178889	T	C	intron_variant,non_coding_transcript_variant
NW_005392813.1	178897	C	A	intron_variant,non_coding_transcript_variant
NW_005392813.1	179007	A	G	intron_variant,non_coding_transcript_variant
NW_005392813.1	183558	T	G	intron_variant,non_coding_transcript_variant
NW_005392813.1	187005	C	T	intron_variant,non_coding_transcript_variant
NW_005392813.1	187081	G	A	intron_variant,non_coding_transcript_variant
NW_005392813.1	200877	C	G	intron_variant,non_coding_transcript_variant
NW_005392813.1	200898	A	T	intron_variant,non_coding_transcript_variant
NW_005392813.1	214429	T	C	intron_variant,non_coding_transcript_variant
NW_005392813.1	214623	A	T	intron_variant,non_coding_transcript_variant
NW_005392813.1	214674	G	A	intron_variant,non_coding_transcript_variant
NW_005392813.1	219790	C	T	intron_variant,non_coding_transcript_variant
NW_005392813.1	219973	A	C	intron_variant,non_coding_transcript_variant
NW_005392813.1	219984	A	G	intron_variant,non_coding_transcript_variant
NW_005392813.1	219987	A	G	intron_variant,non_coding_transcript_variant
NW_005392813.1	220620	A	G	intron_variant,non_coding_transcript_variant
NW_005392813.1	227974	C	T	intron_variant,non_coding_transcript_variant
NW_005392813.1	246139	C	T	intron_variant,non_coding_transcript_variant
NW_005392813.1	246303	A	G	intron_variant,non_coding_transcript_variant
NW_005392813.1	273819	T	C	intron_variant,non_coding_transcript_variant
NW_005392813.1	277881	T	C	intron_variant,non_coding_transcript_variant
NW_005392813.1	280713	C	T	intron_variant,non_coding_transcript_variant
NW_005392813.1	293898	A	G	intron_variant,non_coding_transcript_variant
NW_005392813.1	293914	C	T,A	intron_variant,non_coding_transcript_variant
NW_005392813.1	294056	G	T	intron_variant,non_coding_transcript_variant
NW_005392813.1	294083	T	C	intron_variant,non_coding_transcript_variant
NW_005392813.1	294098	C	T	intron_variant,non_coding_transcript_variant
NW_005392813.1	315655	C	G	intron_variant,non_coding_transcript_variant
NW_005392813.1	346738	T	G	intergenic_region
NW_005392813.1	346914	T	C	intergenic_region
NW_005392813.1	350599	A	T	intergenic_region
NW_005392813.1	350638	C	T	intergenic_region
NW_005392813.1	366425	T	C	intergenic_region
NW_005392813.1	366501	T	C	intergenic_region
NW_005392813.1	371075	G	A	intergenic_region
NW_005392813.1	383152	C	G	intergenic_region
NW_005392813.1	383202	T	C	intergenic_region
NW_005392813.1	383626	G	A	intergenic_region
NW_005392813.1	383851	T	C	intergenic_region
NW_005392814.1	3220	T	C	intergenic_region
NW_005392814.1	3279	T	C	intergenic_region
NW_005392815.1	20495	G	C	intergenic_region
NW_005392815.1	20535	G	C	intergenic_region
NW_005392815.1	20545	G	A	intergenic_region
NW_005392815.1	20562	C	T	intergenic_region
NW_005392815.1	20626	T	G	intergenic_region
NW_005392815.1	20632	C	T	intergenic_region
NW_005392815.1	20638	G	T	intergenic_region
NW_005392815.1	20640	C	T	intergenic_region
NW_005392815.1	21398	C	A	intergenic_region
NW_005392815.1	21469	A	T	intergenic_region
NW_005392815.1	38314	T	C	upstream_gene_variant,intergenic_region
NW_005392815.1	42553	C	T	intron_variant,non_coding_transcript_variant
NW_005392815.1	60019	G	A	intergenic_region
NW_005392815.1	60038	G	A	intergenic_region
NW_005392815.1	80487	T	C	synonymous_variant,non_coding_transcript_variant
NW_005392815.1	99725	T	A	intergenic_region
NW_005392815.1	100206	C	G	intergenic_region
NW_005392815.1	100209	G	C	intergenic_region
NW_005392815.1	111203	T	C	intron_variant,non_coding_transcript_variant
NW_005392815.1	111300	G	A	intron_variant,non_coding_transcript_variant
NW_005392815.1	111324	A	G	intron_variant,non_coding_transcript_variant
NW_005392815.1	111343	C	T	missense_variant,non_coding_transcript_variant
NW_005392815.1	134515	A	C	intron_variant,non_coding_transcript_variant
NW_005392815.1	156544	T	C	intergenic_region
NW_005392815.1	158506	A	G	intergenic_region
NW_005392816.1	22659	T	C	intron_variant,non_coding_transcript_variant
NW_005392816.1	45196	A	G	intron_variant,non_coding_transcript_variant
NW_005392816.1	50921	A	G	intron_variant,non_coding_transcript_variant
NW_005392816.1	50975	C	T	intron_variant,non_coding_transcript_variant
NW_005392816.1	84261	C	G	intron_variant,non_coding_transcript_variant
NW_005392816.1	84351	A	T	intron_variant,non_coding_transcript_variant
NW_005392816.1	94192	T	C	missense_variant,non_coding_transcript_variant
NW_005392816.1	99904	C	T	intron_variant,non_coding_transcript_variant
NW_005392816.1	99914	T	C	intron_variant,non_coding_transcript_variant
NW_005392816.1	99949	C	T	intron_variant,non_coding_transcript_variant
NW_005392816.1	99950	T	G	intron_variant,non_coding_transcript_variant
NW_005392816.1	99953	T	C	intron_variant,non_coding_transcript_variant
NW_005392816.1	99957	T	C	intron_variant,non_coding_transcript_variant
NW_005392816.1	99962	C	G	intron_variant,non_coding_transcript_variant
NW_005392816.1	99963	G	T	intron_variant,non_coding_transcript_variant
NW_005392816.1	100030	T	C	intron_variant,non_coding_transcript_variant
NW_005392816.1	100033	A	G	intron_variant,non_coding_transcript_variant
NW_005392816.1	119280	A	G	intron_variant,non_coding_transcript_variant
NW_005392816.1	119311	C	A	intron_variant,non_coding_transcript_variant
NW_005392816.1	131489	A	C	intron_variant,non_coding_transcript_variant
NW_005392816.1	131499	C	G	intron_variant,non_coding_transcript_variant
NW_005392816.1	131540	C	T	intron_variant,non_coding_transcript_variant
NW_005392816.1	131552	T	C	intron_variant,non_coding_transcript_variant
NW_005392816.1	131575	G	A	intron_variant,non_coding_transcript_variant
NW_005392816.1	133946	A	T	intron_variant,non_coding_transcript_variant
NW_005392816.1	133947	A	G	intron_variant,non_coding_transcript_variant
NW_005392816.1	133957	T	C	intron_variant,non_coding_transcript_variant
NW_005392816.1	133975	A	C	intron_variant,non_coding_transcript_variant
NW_005392816.1	133982	C	T	intron_variant,non_coding_transcript_variant
NW_005392816.1	133997	C	G	intron_variant,non_coding_transcript_variant
NW_005392816.1	133998	A	G	intron_variant,non_coding_transcript_variant
NW_005392816.1	134017	G	A	intron_variant,non_coding_transcript_variant
NW_005392816.1	134025	G	A	intron_variant,non_coding_transcript_variant
NW_005392816.1	134087	G	A	intron_variant,non_coding_transcript_variant
NW_005392816.1	134093	G	A	intron_variant,non_coding_transcript_variant
NW_005392816.1	134099	T	C	intron_variant,non_coding_transcript_variant
NW_005392816.1	134128	C	G	intron_variant,non_coding_transcript_variant
NW_005392816.1	134158	A	G	intron_variant,non_coding_transcript_variant
NW_005392819.1	12957	A	G	downstream_gene_variant,intergenic_region
NW_005392819.1	13021	C	T	downstream_gene_variant,intergenic_region
NW_005392819.1	13022	G	A	downstream_gene_variant,intergenic_region
NW_005392819.1	13080	T	C	downstream_gene_variant,intergenic_region
NW_005392819.1	13083	C	T	downstream_gene_variant,intergenic_region
NW_005392819.1	13119	T	C	downstream_gene_variant,intergenic_region
NW_005392819.1	13122	A	T	downstream_gene_variant,intergenic_region
NW_005392819.1	13236	G	A	downstream_gene_variant,intergenic_region
NW_005392819.1	15226	A	G	downstream_gene_variant,intergenic_region
NW_005392819.1	15242	T	C	downstream_gene_variant,intergenic_region
NW_005392819.1	62344	C	T	intron_variant
NW_005392819.1	62513	C	T	intron_variant
NW_005392819.1	62542	A	G	intron_variant
NW_005392819.1	72000	A	G	intron_variant
NW_005392819.1	72207	C	G	intron_variant
NW_005392819.1	82683	G	A	intergenic_region
NW_005392820.1	13860	C	A	upstream_gene_variant,downstream_gene_variant,intron_variant,non_coding_transcript_variant
NW_005392820.1	28826	C	T	upstream_gene_variant,intron_variant,non_coding_transcript_variant
NW_005392820.1	28972	C	T	upstream_gene_variant,intron_variant,non_coding_transcript_variant
NW_005392820.1	28996	T	C	upstream_gene_variant,intron_variant,non_coding_transcript_variant
NW_005392820.1	36359	T	C	missense_variant,downstream_gene_variant,non_coding_transcript_variant
NW_005392820.1	36369	T	C	missense_variant,downstream_gene_variant,non_coding_transcript_variant
NW_005392820.1	36370	G	C	missense_variant,downstream_gene_variant,non_coding_transcript_variant
NW_005392820.1	36371	T	C	missense_variant,downstream_gene_variant,non_coding_transcript_variant
NW_005392820.1	36375	T	C	missense_variant,downstream_gene_variant,non_coding_transcript_variant
NW_005392820.1	36396	G	A	stop_gained,downstream_gene_variant,non_coding_transcript_variant
NW_005392820.1	36403	A	C	synonymous_variant,downstream_gene_variant,non_coding_transcript_variant
NW_005392820.1	36405	C	T	missense_variant,downstream_gene_variant,non_coding_transcript_variant
NW_005392820.1	36412	C	T	synonymous_variant,downstream_gene_variant,non_coding_transcript_variant
NW_005392820.1	36416	A	G	missense_variant,downstream_gene_variant,non_coding_transcript_variant
NW_005392820.1	39105	G	C	downstream_gene_variant,intron_variant,non_coding_transcript_variant
NW_005392820.1	39218	T	C	downstream_gene_variant,intron_variant,non_coding_transcript_variant
NW_005392820.1	39221	G	A	downstream_gene_variant,intron_variant,non_coding_transcript_variant
NW_005392820.1	39297	T	C	downstream_gene_variant,intron_variant,non_coding_transcript_variant
NW_005392820.1	41489	T	A	upstream_gene_variant,downstream_gene_variant,intergenic_region
NW_005392820.1	58837	T	C	intron_variant,non_coding_transcript_variant
NW_005392820.1	58954	C	T	intron_variant,non_coding_transcript_variant
NW_005392820.1	80251	G	A	intron_variant,non_coding_transcript_variant
NW_005392820.1	80316	G	T	intron_variant,non_coding_transcript_variant
NW_005392820.1	80673	C	T	intron_variant,non_coding_transcript_variant
NW_005392820.1	80962	A	C	intron_variant,non_coding_transcript_variant
NW_005392820.1	80992	T	C	intron_variant,non_coding_transcript_variant
NW_005392820.1	82930	A	G	intron_variant,non_coding_transcript_variant
NW_005392820.1	82953	A	G	intron_variant,non_coding_transcript_variant
NW_005392820.1	82971	C	G	intron_variant,non_coding_transcript_variant
NW_005392820.1	96931	A	T	intron_variant,non_coding_transcript_variant
NW_005392820.1	96983	C	A	intron_variant,non_coding_transcript_variant
NW_005392820.1	106413	A	G	intron_variant,non_coding_transcript_variant
NW_005392820.1	139261	C	T	upstream_gene_variant,downstream_gene_variant,intergenic_region
NW_005392820.1	164792	G	A	intergenic_region
NW_005392820.1	165848	C	A	intergenic_region
NW_005392820.1	166766	A	C	intergenic_region
NW_005392820.1	169522	T	C	intergenic_region
NW_005392820.1	181622	T	C	upstream_gene_variant,intergenic_region
NW_005392820.1	208524	T	C	intron_variant,non_coding_transcript_variant
NW_005392820.1	208636	A	C	intron_variant,non_coding_transcript_variant
NW_005392820.1	208681	G	C	intron_variant,non_coding_transcript_variant
NW_005392820.1	208698	C	T	intron_variant,non_coding_transcript_variant
NW_005392820.1	208748	G	C	intron_variant,non_coding_transcript_variant
NW_005392820.1	208758	A	T	intron_variant,non_coding_transcript_variant
NW_005392820.1	208768	A	T	intron_variant,non_coding_transcript_variant
NW_005392820.1	213090	G	T	intron_variant,non_coding_transcript_variant
NW_005392820.1	245690	C	G	intron_variant,non_coding_transcript_variant
NW_005392820.1	245723	C	T	intron_variant,non_coding_transcript_variant
NW_005392820.1	291551	C	T	intron_variant,non_coding_transcript_variant
NW_005392820.1	297334	A	G	intron_variant,non_coding_transcript_variant
NW_005392820.1	297484	A	G	intron_variant,non_coding_transcript_variant
NW_005392820.1	297565	C	T	intron_variant,non_coding_transcript_variant
NW_005392820.1	297599	G	A	intron_variant,non_coding_transcript_variant
NW_005392820.1	297601	A	C	intron_variant,non_coding_transcript_variant
NW_005392820.1	297682	A	G	intron_variant,non_coding_transcript_variant
NW_005392820.1	297714	T	G	intron_variant,non_coding_transcript_variant
NW_005392820.1	302582	T	C	intron_variant,non_coding_transcript_variant
NW_005392820.1	302659	G	T	intron_variant,non_coding_transcript_variant
NW_005392820.1	305621	G	C	intron_variant,non_coding_transcript_variant
NW_005392820.1	305654	T	A	intron_variant,non_coding_transcript_variant
NW_005392820.1	305655	C	A	intron_variant,non_coding_transcript_variant
NW_005392820.1	305802	A	C	intron_variant,non_coding_transcript_variant
NW_005392820.1	315080	A	G	intron_variant,non_coding_transcript_variant
NW_005392820.1	315143	G	A	intron_variant,non_coding_transcript_variant
NW_005392820.1	342899	A	T	upstream_gene_variant,intron_variant,non_coding_transcript_variant
NW_005392820.1	350322	T	C	intron_variant,non_coding_transcript_variant
NW_005392820.1	350569	A	C	intron_variant,non_coding_transcript_variant
NW_005392820.1	350638	A	G	intron_variant,non_coding_transcript_variant
NW_005392820.1	350654	G	A	intron_variant,non_coding_transcript_variant
NW_005392820.1	361827	T	C	intron_variant,non_coding_transcript_variant
NW_005392820.1	399892	A	C	intron_variant,non_coding_transcript_variant
NW_005392820.1	416250	C	A	upstream_gene_variant,intron_variant,non_coding_transcript_variant
NW_005392820.1	416296	A	C	upstream_gene_variant,intron_variant,non_coding_transcript_variant
NW_005392820.1	416318	G	A	upstream_gene_variant,intron_variant,non_coding_transcript_variant
NW_005392820.1	427718	C	T	splice_region_variant&intron_variant,non_coding_transcript_variant
NW_005392820.1	437935	G	A	upstream_gene_variant,downstream_gene_variant,intergenic_region
NW_005392820.1	438070	A	G	upstream_gene_variant,downstream_gene_variant,intergenic_region
NW_005392820.1	458113	T	C	upstream_gene_variant,downstream_gene_variant,intergenic_region
NW_005392820.1	458125	C	T	upstream_gene_variant,downstream_gene_variant,intergenic_region
NW_005392820.1	459574	C	T	upstream_gene_variant,intergenic_region
NW_005392820.1	463782	A	G	intergenic_region
NW_005392820.1	463784	T	C	intergenic_region
NW_005392820.1	463797	C	T	intergenic_region
NW_005392820.1	463800	T	C	intergenic_region
NW_005392820.1	463831	T	C	intergenic_region
NW_005392820.1	464152	A	G	intergenic_region
NW_005392820.1	464168	C	T	intergenic_region
NW_005392820.1	464284	G	A	intergenic_region
NW_005392820.1	469882	T	C	intergenic_region
NW_005392820.1	469920	C	A	intergenic_region
NW_005392820.1	480590	A	G	intergenic_region
NW_005392820.1	483985	C	G	intergenic_region
NW_005392820.1	522080	G	C	intergenic_region
NW_005392821.1	15553	C	T	intergenic_region
NW_005392821.1	15597	G	A	intergenic_region
NW_005392821.1	15615	A	T	intergenic_region
NW_005392821.1	26411	C	A	intergenic_region
NW_005392821.1	26595	T	C	intergenic_region
NW_005392821.1	26849	T	C	intergenic_region
NW_005392821.1	33497	C	T	intergenic_region
NW_005392821.1	35030	C	T	intergenic_region
NW_005392821.1	35046	T	A	intergenic_region
NW_005392821.1	39402	T	G	intergenic_region
NW_005392821.1	42960	C	T	intergenic_region
NW_005392821.1	42969	C	T	intergenic_region
NW_005392821.1	46603	G	T	intergenic_region
NW_005392821.1	46677	T	G	intergenic_region
NW_005392821.1	46682	G	A	intergenic_region
NW_005392821.1	46693	A	T	intergenic_region
NW_005392821.1	46703	A	G	intergenic_region
NW_005392821.1	47067	A	G	intergenic_region
NW_005392821.1	47210	C	T	intergenic_region
NW_005392821.1	47211	T	G	intergenic_region
NW_005392821.1	47254	A	G	intergenic_region
NW_005392821.1	47564	G	A	intergenic_region
NW_005392821.1	47668	T	G	intergenic_region
NW_005392821.1	47691	G	A	intergenic_region
NW_005392821.1	51837	A	G	intergenic_region
NW_005392821.1	51842	G	T	intergenic_region
NW_005392821.1	51881	G	A	intergenic_region
NW_005392821.1	51941	T	C	intergenic_region
NW_005392821.1	53288	A	G	intergenic_region
NW_005392821.1	53325	C	A	intergenic_region
NW_005392821.1	53394	T	A	intergenic_region
NW_005392821.1	53464	A	G	intergenic_region
NW_005392821.1	61280	G	T	intergenic_region
NW_005392821.1	61309	T	C	intergenic_region
NW_005392821.1	68697	G	C	intergenic_region
NW_005392821.1	68719	C	T	intergenic_region
NW_005392821.1	69765	C	T	intergenic_region
NW_005392821.1	69806	C	T	intergenic_region
NW_005392821.1	69849	T	C	intergenic_region
NW_005392821.1	69860	T	C	intergenic_region
NW_005392821.1	72286	G	A	intergenic_region
NW_005392821.1	72500	G	C	intergenic_region
NW_005392821.1	95017	G	A	intergenic_region
NW_005392821.1	95051	T	G	intergenic_region
NW_005392821.1	95213	G	C	intergenic_region
NW_005392821.1	95253	G	T	intergenic_region
NW_005392821.1	95297	A	T	intergenic_region
NW_005392821.1	95307	C	T	intergenic_region
NW_005392821.1	95308	C	G	intergenic_region
NW_005392821.1	102630	A	G	intergenic_region
NW_005392821.1	102649	G	A	intergenic_region
NW_005392821.1	102708	G	T	intergenic_region
NW_005392821.1	104414	C	T	intergenic_region
NW_005392821.1	104423	G	C	intergenic_region
NW_005392821.1	108056	A	G	intergenic_region
NW_005392821.1	108096	G	T	intergenic_region
NW_005392821.1	108151	G	A	intergenic_region
NW_005392821.1	108241	T	C	intergenic_region
NW_005392821.1	108276	A	G	intergenic_region
NW_005392821.1	123903	C	A	intergenic_region
NW_005392821.1	123904	G	A	intergenic_region
NW_005392821.1	128620	T	G	intergenic_region
NW_005392821.1	128623	C	T	intergenic_region
NW_005392821.1	133075	T	C	intergenic_region
NW_005392821.1	133091	G	T	intergenic_region
NW_005392821.1	133152	G	A	intergenic_region
NW_005392821.1	133182	C	T	intergenic_region
NW_005392821.1	133284	G	T	intergenic_region
NW_005392821.1	146532	C	T	intergenic_region
NW_005392821.1	146555	T	C	intergenic_region
NW_005392821.1	151314	A	G	intergenic_region
NW_005392821.1	151321	C	A	intergenic_region
NW_005392821.1	151442	A	G	intergenic_region
NW_005392821.1	173467	G	A	upstream_gene_variant,downstream_gene_variant,intergenic_region
NW_005392821.1	173516	A	G	upstream_gene_variant,downstream_gene_variant,intergenic_region
NW_005392821.1	188796	C	G	intergenic_region
NW_005392822.1	25114	G	T	intergenic_region
NW_005392822.1	38244	C	T	intergenic_region
NW_005392822.1	38247	A	G	intergenic_region
NW_005392822.1	51045	A	G	intergenic_region
NW_005392822.1	51227	C	T	intergenic_region
NW_005392822.1	55644	G	A	intergenic_region
NW_005392822.1	55790	G	T	intergenic_region
NW_005392822.1	55803	C	T	intergenic_region
NW_005392822.1	55872	T	A	intergenic_region
NW_005392822.1	58836	G	A	intergenic_region
NW_005392822.1	58901	G	T	intergenic_region
NW_005392822.1	59046	T	C	intergenic_region
NW_005392822.1	59053	C	T	intergenic_region
NW_005392822.1	62149	A	T	intergenic_region
NW_005392822.1	70013	A	G	upstream_gene_variant,downstream_gene_variant,intergenic_region
NW_005392822.1	70145	T	C	upstream_gene_variant,downstream_gene_variant,intergenic_region
NW_005392822.1	70167	A	C	upstream_gene_variant,downstream_gene_variant,intergenic_region
NW_005392822.1	70191	C	T	upstream_gene_variant,downstream_gene_variant,intergenic_region
NW_005392822.1	80447	C	T	intron_variant,non_coding_transcript_variant
NW_005392822.1	80533	C	T	intron_variant,non_coding_transcript_variant
NW_005392822.1	80593	A	G	synonymous_variant,non_coding_transcript_variant
NW_005392822.1	94410	G	T	intron_variant,non_coding_transcript_variant
NW_005392822.1	94416	G	A	intron_variant,non_coding_transcript_variant
NW_005392822.1	115126	G	A	intron_variant,non_coding_transcript_variant
NW_005392822.1	115211	G	C	intron_variant,non_coding_transcript_variant
NW_005392822.1	118850	T	G	intron_variant,non_coding_transcript_variant
NW_005392822.1	119030	T	A	intron_variant,non_coding_transcript_variant
NW_005392822.1	122610	C	A	intron_variant,non_coding_transcript_variant
NW_005392822.1	124439	T	C	intron_variant,non_coding_transcript_variant
NW_005392822.1	126717	C	T	intron_variant,non_coding_transcript_variant
NW_005392822.1	126793	G	A	intron_variant,non_coding_transcript_variant
NW_005392822.1	140649	G	A	intron_variant,non_coding_transcript_variant
NW_005392822.1	140959	T	A	intron_variant,non_coding_transcript_variant
NW_005392822.1	141144	C	A	intron_variant,non_coding_transcript_variant
NW_005392822.1	157407	T	A	intron_variant,non_coding_transcript_variant
NW_005392822.1	157435	T	C	intron_variant,non_coding_transcript_variant
NW_005392822.1	173581	T	C	intron_variant,non_coding_transcript_variant
NW_005392822.1	173587	C	T	intron_variant,non_coding_transcript_variant
NW_005392822.1	173816	G	A	intron_variant,non_coding_transcript_variant
NW_005392822.1	184971	C	A	intron_variant,non_coding_transcript_variant
NW_005392822.1	185121	T	A	intron_variant,non_coding_transcript_variant
NW_005392822.1	185132	G	C	intron_variant,non_coding_transcript_variant
NW_005392822.1	189528	C	T	intron_variant,non_coding_transcript_variant
NW_005392822.1	189529	G	T	intron_variant,non_coding_transcript_variant
NW_005392822.1	189552	G	A	intron_variant,non_coding_transcript_variant
NW_005392822.1	189577	T	C	intron_variant,non_coding_transcript_variant
NW_005392822.1	189712	T	G	intron_variant,non_coding_transcript_variant
NW_005392822.1	189731	G	C	intron_variant,non_coding_transcript_variant
NW_005392822.1	189748	T	C	intron_variant,non_coding_transcript_variant
NW_005392822.1	192404	A	T	intron_variant,non_coding_transcript_variant
NW_005392822.1	216794	T	C	intron_variant,non_coding_transcript_variant
NW_005392822.1	216807	A	C	intron_variant,non_coding_transcript_variant
NW_005392822.1	219279	A	G	upstream_gene_variant,downstream_gene_variant,intergenic_region
NW_005392822.1	219334	T	A	upstream_gene_variant,downstream_gene_variant,intergenic_region
NW_005392822.1	224422	G	A	intergenic_region
NW_005392822.1	224431	T	G	intergenic_region
NW_005392822.1	224803	A	T	intergenic_region
NW_005392822.1	234672	G	A	intergenic_region
NW_005392822.1	234739	T	C	intergenic_region
NW_005392822.1	234750	G	T	intergenic_region
NW_005392822.1	234756	T	C	intergenic_region
NW_005392822.1	235309	G	A	intergenic_region
NW_005392822.1	271582	G	A	intergenic_region
NW_005392822.1	271676	T	C	intergenic_region
NW_005392822.1	271679	G	A	intergenic_region
NW_005392822.1	271733	C	T	intergenic_region
NW_005392822.1	271758	C	T	intergenic_region
NW_005392822.1	271785	C	T	intergenic_region
NW_005392822.1	276221	C	T	intergenic_region
NW_005392822.1	276324	T	C	intergenic_region
NW_005392822.1	276360	G	A	intergenic_region
NW_005392822.1	276400	A	G	intergenic_region
NW_005392822.1	299902	C	T	intergenic_region
NW_005392822.1	299975	C	G	intergenic_region
NW_005392822.1	300056	C	A	intergenic_region
NW_005392822.1	328187	A	C	intergenic_region
NW_005392822.1	328198	T	C	intergenic_region
NW_005392822.1	328226	A	T	intergenic_region
NW_005392822.1	346283	T	G	intergenic_region
NW_005392822.1	346344	C	A	intergenic_region
NW_005392822.1	350827	C	T	intergenic_region
NW_005392822.1	350842	A	G	intergenic_region
NW_005392822.1	358649	C	A	intergenic_region
NW_005392822.1	358700	T	C	intergenic_region
NW_005392822.1	363873	C	A	intergenic_region
NW_005392822.1	363913	G	A	intergenic_region
NW_005392822.1	363919	G	C	intergenic_region
NW_005392822.1	363999	C	T	intergenic_region
NW_005392822.1	364011	T	C	intergenic_region
NW_005392822.1	366046	T	C	intergenic_region
NW_005392822.1	366174	T	C	intergenic_region
NW_005392823.1	4906	T	C	intergenic_region
NW_005392823.1	10547	C	G	intergenic_region
NW_005392823.1	10569	T	C	intergenic_region
NW_005392823.1	10610	T	C	intergenic_region
NW_005392823.1	10669	C	T	intergenic_region
NW_005392823.1	10692	C	G	intergenic_region
NW_005392823.1	10796	A	G	intergenic_region
NW_005392823.1	10830	G	A	intergenic_region
NW_005392823.1	10848	G	A	intergenic_region
NW_005392823.1	11021	C	G	intergenic_region
NW_005392823.1	11037	A	G	intergenic_region
NW_005392823.1	11071	A	G	intergenic_region
NW_005392823.1	11078	G	A	intergenic_region
NW_005392823.1	16184	C	T	intergenic_region
NW_005392823.1	16247	A	G	intergenic_region
NW_005392823.1	16476	G	A	intergenic_region
NW_005392823.1	16484	C	T	intergenic_region
NW_005392823.1	17632	C	A	intergenic_region
NW_005392823.1	17694	G	A	intergenic_region
NW_005392823.1	17704	C	A	intergenic_region
NW_005392823.1	21408	T	A	intergenic_region
NW_005392823.1	21636	T	C	intergenic_region
NW_005392823.1	22357	T	C	intergenic_region
NW_005392823.1	26660	G	A	intergenic_region
NW_005392823.1	26753	A	T	intergenic_region
NW_005392823.1	28303	A	T	intergenic_region
NW_005392823.1	28366	G	T	intergenic_region
NW_005392823.1	28399	T	A	intergenic_region
NW_005392823.1	31079	G	A	intergenic_region
NW_005392823.1	31148	G	A	intergenic_region
NW_005392823.1	31161	C	T	intergenic_region
NW_005392823.1	36248	T	G	upstream_gene_variant,downstream_gene_variant,intergenic_region
NW_005392823.1	36389	G	A	upstream_gene_variant,downstream_gene_variant,intergenic_region
NW_005392823.1	36435	G	A	upstream_gene_variant,downstream_gene_variant,intergenic_region
NW_005392823.1	36636	G	T	upstream_gene_variant,downstream_gene_variant,intergenic_region
NW_005392823.1	36640	G	T	upstream_gene_variant,downstream_gene_variant,intergenic_region
NW_005392823.1	36644	G	T	upstream_gene_variant,downstream_gene_variant,intergenic_region
NW_005392823.1	39620	G	C	upstream_gene_variant,downstream_gene_variant,intergenic_region
NW_005392823.1	40613	G	A	upstream_gene_variant,downstream_gene_variant,intergenic_region
NW_005392823.1	40657	G	A	upstream_gene_variant,downstream_gene_variant,intergenic_region
NW_005392823.1	40735	T	G	upstream_gene_variant,downstream_gene_variant,intergenic_region
NW_005392823.1	40767	G	T	upstream_gene_variant,downstream_gene_variant,intergenic_region
NW_005392823.1	40775	G	A	upstream_gene_variant,downstream_gene_variant,intergenic_region
NW_005392823.1	40845	G	A	upstream_gene_variant,downstream_gene_variant,intergenic_region
NW_005392823.1	43677	C	T	intron_variant,non_coding_transcript_variant
NW_005392823.1	43760	T	C	intron_variant,non_coding_transcript_variant
NW_005392823.1	43761	G	A	intron_variant,non_coding_transcript_variant
NW_005392823.1	66790	T	C	intron_variant,non_coding_transcript_variant
NW_005392823.1	94416	G	A	intron_variant,non_coding_transcript_variant
NW_005392823.1	94483	C	A	intron_variant,non_coding_transcript_variant
NW_005392823.1	122762	C	G	intron_variant,non_coding_transcript_variant
NW_005392823.1	122800	T	C	intron_variant,non_coding_transcript_variant
NW_005392823.1	122809	A	G	intron_variant,non_coding_transcript_variant
NW_005392823.1	122851	T	G	intron_variant,non_coding_transcript_variant
NW_005392823.1	122853	T	C	intron_variant,non_coding_transcript_variant
NW_005392823.1	122899	C	T	intron_variant,non_coding_transcript_variant
NW_005392823.1	126186	G	A	intron_variant,non_coding_transcript_variant
NW_005392823.1	126366	A	G	intron_variant,non_coding_transcript_variant
NW_005392823.1	138699	G	A	intron_variant,non_coding_transcript_variant
NW_005392823.1	139269	T	G	intron_variant,non_coding_transcript_variant
NW_005392823.1	139285	C	T	intron_variant,non_coding_transcript_variant
NW_005392823.1	139289	A	G	intron_variant,non_coding_transcript_variant
NW_005392823.1	143490	C	T	intron_variant,non_coding_transcript_variant
NW_005392823.1	143533	T	G	intron_variant,non_coding_transcript_variant
NW_005392823.1	146417	T	C	intron_variant,non_coding_transcript_variant
NW_005392823.1	146436	A	G	intron_variant,non_coding_transcript_variant
NW_005392823.1	146441	C	T	intron_variant,non_coding_transcript_variant
NW_005392823.1	146452	T	A	intron_variant,non_coding_transcript_variant
NW_005392823.1	146543	G	A	intron_variant,non_coding_transcript_variant
NW_005392823.1	160291	C	T	intron_variant,non_coding_transcript_variant
NW_005392823.1	160314	G	A	intron_variant,non_coding_transcript_variant
NW_005392823.1	160318	G	A	intron_variant,non_coding_transcript_variant
NW_005392823.1	169610	A	C	intron_variant,non_coding_transcript_variant
NW_005392823.1	169835	A	C	intron_variant,non_coding_transcript_variant
NW_005392823.1	196628	C	T	intron_variant,non_coding_transcript_variant
NW_005392823.1	197395	C	G	intron_variant,non_coding_transcript_variant
NW_005392823.1	197429	A	G	intron_variant,non_coding_transcript_variant
NW_005392823.1	197480	G	A	intron_variant,non_coding_transcript_variant
NW_005392823.1	197514	C	T	intron_variant,non_coding_transcript_variant
NW_005392823.1	200833	T	C	upstream_gene_variant,intron_variant,non_coding_transcript_variant
NW_005392823.1	200846	A	G	upstream_gene_variant,intron_variant,non_coding_transcript_variant
NW_005392823.1	200847	C	T	upstream_gene_variant,intron_variant,non_coding_transcript_variant
NW_005392823.1	201087	C	A	upstream_gene_variant,intron_variant,non_coding_transcript_variant
NW_005392823.1	201854	T	C	upstream_gene_variant,intron_variant,non_coding_transcript_variant
NW_005392823.1	201916	A	T	upstream_gene_variant,intron_variant,non_coding_transcript_variant
NW_005392823.1	202084	C	G	upstream_gene_variant,intron_variant,non_coding_transcript_variant
NW_005392823.1	214353	G	A	upstream_gene_variant,downstream_gene_variant,intergenic_region
NW_005392823.1	227858	T	G	intergenic_region
NW_005392823.1	227866	G	T	intergenic_region
NW_005392823.1	227905	G	T	intergenic_region
NW_005392823.1	232522	C	G	intergenic_region
NW_005392823.1	239205	T	G	upstream_gene_variant,downstream_gene_variant,intergenic_region
NW_005392823.1	257647	G	A	intron_variant,non_coding_transcript_variant
NW_005392823.1	261901	C	T	intron_variant,non_coding_transcript_variant
NW_005392823.1	261925	C	T	intron_variant,non_coding_transcript_variant
NW_005392823.1	262023	A	G	synonymous_variant,non_coding_transcript_variant
NW_005392823.1	263042	A	G	upstream_gene_variant,downstream_gene_variant,intergenic_region
NW_005392823.1	270665	A	G	intergenic_region
NW_005392823.1	270668	C	T	intergenic_region
NW_005392823.1	270675	T	C	intergenic_region
NW_005392823.1	270847	T	C	intergenic_region
NW_005392823.1	270878	C	T	intergenic_region
NW_005392823.1	272234	C	A	intergenic_region
NW_005392823.1	277426	C	T	intergenic_region
NW_005392823.1	277440	T	C	intergenic_region
NW_005392823.1	277551	C	G	intergenic_region
NW_005392823.1	284588	C	T	intergenic_region
NW_005392823.1	290140	G	A	intergenic_region
NW_005392823.1	293869	C	T	intergenic_region
NW_005392823.1	293879	G	C	intergenic_region
NW_005392823.1	293942	C	T	intergenic_region
NW_005392823.1	293978	A	C	intergenic_region
NW_005392823.1	294017	T	G	intergenic_region
NW_005392823.1	294045	A	G	intergenic_region
NW_005392823.1	294094	A	G	intergenic_region
NW_005392823.1	294120	A	G	intergenic_region
NW_005392823.1	294479	G	A	intergenic_region
NW_005392823.1	301301	G	A	intergenic_region
NW_005392823.1	302673	C	A	intergenic_region
NW_005392823.1	302679	G	A	intergenic_region
NW_005392823.1	302683	G	A	intergenic_region
NW_005392823.1	302891	A	G	intergenic_region
NW_005392823.1	326211	A	G	intergenic_region
NW_005392823.1	326265	G	A	intergenic_region
NW_005392823.1	326391	C	T	intergenic_region
NW_005392823.1	333384	T	C	intergenic_region
NW_005392823.1	333404	C	T	intergenic_region
NW_005392823.1	333411	G	A	intergenic_region
NW_005392823.1	353694	G	C	intergenic_region
NW_005392823.1	353695	C	T	intergenic_region
NW_005392823.1	353746	C	T	intergenic_region
NW_005392823.1	359635	C	T	intergenic_region
NW_005392823.1	359729	C	T	intergenic_region
NW_005392823.1	359781	G	T	intergenic_region
NW_005392823.1	359786	C	A	intergenic_region
NW_005392823.1	359801	A	G	intergenic_region
NW_005392823.1	361830	C	T	intergenic_region
NW_005392823.1	361937	C	G	intergenic_region
NW_005392823.1	361972	C	A	intergenic_region
NW_005392823.1	361973	G	A	intergenic_region
NW_005392823.1	361977	C	T	intergenic_region
NW_005392823.1	365317	G	T	intergenic_region
NW_005392823.1	372030	T	G	intergenic_region
NW_005392823.1	372035	T	G	intergenic_region
NW_005392823.1	372039	T	C	intergenic_region
NW_005392823.1	372042	A	G	intergenic_region
NW_005392823.1	372067	G	A	intergenic_region
NW_005392823.1	372088	C	T	intergenic_region
NW_005392823.1	376737	A	G	intergenic_region
NW_005392823.1	376749	T	A	intergenic_region
NW_005392823.1	376751	A	G	intergenic_region
NW_005392823.1	376764	C	A	intergenic_region
NW_005392823.1	376773	C	T	intergenic_region
NW_005392823.1	376903	T	C	intergenic_region
NW_005392823.1	376904	A	G,C	intergenic_region
NW_005392823.1	378721	G	A	intergenic_region
NW_005392823.1	379545	G	C	intergenic_region
NW_005392823.1	379549	G	A	intergenic_region
NW_005392823.1	379558	G	T	intergenic_region
NW_005392823.1	379621	C	T	intergenic_region
NW_005392823.1	379626	T	C	intergenic_region
NW_005392823.1	379879	C	T	intergenic_region
NW_005392823.1	379900	C	T	intergenic_region
NW_005392823.1	382363	T	C	intergenic_region
NW_005392823.1	382378	A	G	intergenic_region
NW_005392823.1	382538	G	C	intergenic_region
NW_005392823.1	382551	A	G	intergenic_region
NW_005392823.1	382562	C	G	intergenic_region
NW_005392823.1	384131	G	A	intergenic_region
NW_005392823.1	384138	T	C	intergenic_region
NW_005392823.1	384299	T	G	intergenic_region
NW_005392823.1	384306	G	A	intergenic_region
NW_005392823.1	384414	C	T	intergenic_region
NW_005392823.1	384555	G	A	intergenic_region
NW_005392823.1	401476	G	A	intergenic_region
NW_005392823.1	401482	A	G	intergenic_region
NW_005392823.1	404592	C	T	intergenic_region
NW_005392823.1	406721	C	A	intergenic_region
NW_005392823.1	414614	T	C	intergenic_region
NW_005392823.1	414615	G	T	intergenic_region
NW_005392823.1	414618	C	T	intergenic_region
NW_005392823.1	414812	C	T	intergenic_region
NW_005392823.1	414816	T	C	intergenic_region
NW_005392823.1	416132	A	G	intergenic_region
NW_005392823.1	437895	A	C	intergenic_region
NW_005392823.1	437953	A	G	intergenic_region
NW_005392823.1	437971	C	T	intergenic_region
NW_005392823.1	438938	C	T	intergenic_region
NW_005392823.1	441050	G	A	intergenic_region
NW_005392823.1	441054	C	T	intergenic_region
NW_005392823.1	441084	C	T	intergenic_region
NW_005392823.1	441110	C	A	intergenic_region
NW_005392823.1	441181	G	A	intergenic_region
NW_005392824.1	5650	C	A	intergenic_region
NW_005392824.1	13950	G	A	intergenic_region
NW_005392824.1	14094	C	T	intergenic_region
NW_005392824.1	14113	C	G	intergenic_region
NW_005392824.1	14176	C	T	intergenic_region
NW_005392824.1	41388	T	G	intergenic_region
NW_005392824.1	41587	G	C	intergenic_region
NW_005392824.1	41591	C	T	intergenic_region
NW_005392824.1	41605	C	T	intergenic_region
NW_005392824.1	41723	A	G	intergenic_region
NW_005392824.1	41774	G	A	intergenic_region
NW_005392824.1	41785	A	G	intergenic_region
NW_005392824.1	71823	T	G	intergenic_region
NW_005392824.1	86930	G	A	intergenic_region
NW_005392824.1	108996	T	A	intergenic_region
NW_005392824.1	109013	A	T	intergenic_region
NW_005392824.1	111253	T	A	intergenic_region
NW_005392824.1	113501	T	C	intergenic_region
NW_005392824.1	113507	C	T	intergenic_region
NW_005392824.1	113523	T	C	intergenic_region
NW_005392824.1	113552	C	T	intergenic_region
NW_005392824.1	133142	G	A	intergenic_region
NW_005392824.1	133210	G	A	intergenic_region
NW_005392824.1	133213	G	T	intergenic_region
NW_005392824.1	133248	G	A	intergenic_region
NW_005392824.1	133261	C	A	intergenic_region
NW_005392824.1	137228	C	T	intergenic_region
NW_005392824.1	137324	G	A	intergenic_region
NW_005392824.1	139963	A	T	intergenic_region
NW_005392824.1	153609	A	T	intergenic_region
NW_005392824.1	153824	C	T	intergenic_region
NW_005392824.1	158817	T	G	intergenic_region
NW_005392824.1	158947	A	G	intergenic_region
NW_005392824.1	158988	C	T	intergenic_region
NW_005392824.1	158995	T	C	intergenic_region
NW_005392824.1	159002	T	C	intergenic_region
NW_005392824.1	159010	A	C	intergenic_region
NW_005392824.1	159012	C	T	intergenic_region
NW_005392824.1	159057	C	T	intergenic_region
NW_005392824.1	159087	G	C	intergenic_region
NW_005392824.1	159112	C	T	intergenic_region
NW_005392824.1	159164	C	T	intergenic_region
NW_005392824.1	159280	C	T	intergenic_region
NW_005392824.1	159303	G	A	intergenic_region
NW_005392824.1	159513	T	C	intergenic_region
NW_005392824.1	159531	G	C	intergenic_region
NW_005392824.1	159654	C	T	intergenic_region
NW_005392824.1	159655	G	A	intergenic_region
NW_005392824.1	159661	A	C	intergenic_region
NW_005392824.1	159729	C	T	intergenic_region
NW_005392824.1	159760	A	G	intergenic_region
NW_005392824.1	169613	T	A	intergenic_region
NW_005392824.1	176756	G	A	intergenic_region
NW_005392824.1	182084	A	G	intergenic_region
NW_005392824.1	182233	G	T	intergenic_region
NW_005392824.1	182280	T	C	intergenic_region
NW_005392824.1	182281	G	A	intergenic_region
NW_005392824.1	192252	C	G	intergenic_region
NW_005392824.1	212889	A	G	intergenic_region
NW_005392824.1	212935	G	A	intergenic_region
NW_005392824.1	213126	T	C	intergenic_region
NW_005392824.1	213130	C	G	intergenic_region
NW_005392824.1	223015	A	G	intergenic_region
NW_005392824.1	226964	G	A	intergenic_region
NW_005392824.1	237772	C	T	intergenic_region
NW_005392824.1	237794	T	C	intergenic_region
NW_005392824.1	237851	A	T	intergenic_region
NW_005392824.1	237886	A	G	intergenic_region
NW_005392824.1	238052	C	G	intergenic_region
NW_005392824.1	254222	C	A	intergenic_region
NW_005392824.1	279039	C	A	intergenic_region
NW_005392824.1	279041	C	A	intergenic_region
NW_005392824.1	279042	T	A	intergenic_region
NW_005392824.1	279047	T	A	intergenic_region
NW_005392824.1	279056	C	A	intergenic_region
NW_005392824.1	279058	T	A	intergenic_region
NW_005392824.1	279059	C	A	intergenic_region
NW_005392824.1	280806	A	C	intergenic_region
NW_005392824.1	280842	A	G	intergenic_region
NW_005392824.1	286578	A	G	intergenic_region
NW_005392824.1	291426	G	T	intergenic_region
NW_005392825.1	10056	C	T	intergenic_region
NW_005392825.1	10250	G	A	intergenic_region
NW_005392825.1	10252	C	T	intergenic_region
NW_005392825.1	18174	A	G	intergenic_region
NW_005392825.1	18201	G	T	intergenic_region
NW_005392825.1	18219	C	G	intergenic_region
NW_005392825.1	18225	T	C	intergenic_region
NW_005392825.1	18326	T	C	intergenic_region
NW_005392825.1	18352	C	T	intergenic_region
NW_005392825.1	18367	C	T	intergenic_region
NW_005392825.1	42948	C	T	downstream_gene_variant,intergenic_region
NW_005392825.1	52142	A	G	upstream_gene_variant,intergenic_region
NW_005392826.1	455	T	C	intergenic_region
NW_005392826.1	728	A	G	intergenic_region
NW_005392826.1	894	G	A	intergenic_region
NW_005392826.1	11426	T	C	intergenic_region
NW_005392826.1	11572	C	A	intergenic_region
NW_005392826.1	14413	A	C	intergenic_region
NW_005392826.1	14451	A	G	intergenic_region
NW_005392826.1	14676	G	A	intergenic_region
NW_005392826.1	14682	A	G	intergenic_region
NW_005392826.1	24906	C	A	intergenic_region
NW_005392826.1	25059	G	A	intergenic_region
NW_005392826.1	25304	T	A	intergenic_region
NW_005392826.1	25430	G	C	intergenic_region
NW_005392826.1	25478	A	G	intergenic_region
NW_005392826.1	29881	A	G	intergenic_region
NW_005392826.1	29940	C	T	intergenic_region
NW_005392826.1	53760	A	G	intergenic_region
NW_005392826.1	53789	A	G	intergenic_region
NW_005392826.1	67388	A	C	intergenic_region
NW_005392826.1	71288	C	T	intergenic_region
NW_005392826.1	71298	G	A	intergenic_region
NW_005392826.1	71301	A	G	intergenic_region
NW_005392826.1	71303	A	G	intergenic_region
NW_005392826.1	71308	G	A	intergenic_region
NW_005392826.1	71309	T	C	intergenic_region
NW_005392826.1	71321	T	C	intergenic_region
NW_005392826.1	71324	A	G	intergenic_region
NW_005392826.1	71340	G	A	intergenic_region
NW_005392826.1	71342	G	A	intergenic_region
NW_005392826.1	71351	G	A	intergenic_region
NW_005392826.1	86062	A	G	intergenic_region
NW_005392826.1	92084	T	C	intergenic_region
NW_005392826.1	98549	C	T	intergenic_region
NW_005392826.1	98557	C	T	intergenic_region
NW_005392826.1	98558	A	G	intergenic_region
NW_005392826.1	98564	A	G	intergenic_region
NW_005392826.1	98573	T	C	intergenic_region
NW_005392826.1	98574	G	A	intergenic_region
NW_005392826.1	98579	C	T	intergenic_region
NW_005392826.1	98581	A	T	intergenic_region
NW_005392826.1	98838	C	T	intergenic_region
NW_005392826.1	99799	G	A	intergenic_region
NW_005392826.1	114788	T	C	intergenic_region
NW_005392826.1	120181	C	T	intergenic_region
NW_005392826.1	127660	C	A	intergenic_region
NW_005392826.1	129870	C	A	intergenic_region
NW_005392826.1	141163	T	C	intergenic_region
NW_005392826.1	164666	T	G	intron_variant,non_coding_transcript_variant
NW_005392826.1	178640	G	T	intron_variant,non_coding_transcript_variant
NW_005392826.1	188685	G	T	intron_variant,non_coding_transcript_variant
NW_005392826.1	188716	G	C	intron_variant,non_coding_transcript_variant
NW_005392826.1	188740	G	C	intron_variant,non_coding_transcript_variant
NW_005392826.1	188762	G	A	intron_variant,non_coding_transcript_variant
NW_005392826.1	188825	C	T	intron_variant,non_coding_transcript_variant
NW_005392826.1	188949	T	G	intron_variant,non_coding_transcript_variant
NW_005392826.1	214247	T	C	upstream_gene_variant,downstream_gene_variant,intron_variant,non_coding_transcript_variant
NW_005392826.1	214257	G	A	upstream_gene_variant,downstream_gene_variant,intron_variant,non_coding_transcript_variant
NW_005392826.1	214402	T	C	upstream_gene_variant,downstream_gene_variant,intron_variant,non_coding_transcript_variant
NW_005392826.1	214621	C	A	upstream_gene_variant,downstream_gene_variant,intron_variant,non_coding_transcript_variant
NW_005392826.1	243643	A	G	intron_variant,non_coding_transcript_variant
NW_005392826.1	243719	A	G	intron_variant,non_coding_transcript_variant
NW_005392826.1	248899	T	C	intron_variant,non_coding_transcript_variant
NW_005392826.1	269300	G	T	upstream_gene_variant,downstream_gene_variant,intergenic_region
NW_005392826.1	269331	C	T	upstream_gene_variant,downstream_gene_variant,intergenic_region
NW_005392826.1	282002	C	T	intron_variant,non_coding_transcript_variant
NW_005392826.1	290356	A	G	intergenic_region
NW_005392826.1	290424	C	A	intergenic_region
NW_005392826.1	295756	C	T	intergenic_region
NW_005392826.1	295903	A	G	intergenic_region
NW_005392826.1	301358	G	A	upstream_gene_variant,intergenic_region
NW_005392826.1	301362	T	C	upstream_gene_variant,intergenic_region
NW_005392826.1	301399	C	T	upstream_gene_variant,intergenic_region
NW_005392826.1	301400	A	G	upstream_gene_variant,intergenic_region
NW_005392826.1	301410	G	A	upstream_gene_variant,intergenic_region
NW_005392826.1	301414	A	G	upstream_gene_variant,intergenic_region
NW_005392826.1	301418	C	A	upstream_gene_variant,intergenic_region
NW_005392826.1	301424	A	G	upstream_gene_variant,intergenic_region
NW_005392826.1	324512	A	G	intron_variant,non_coding_transcript_variant
NW_005392826.1	324524	A	G	intron_variant,non_coding_transcript_variant
NW_005392826.1	324551	T	G	intron_variant,non_coding_transcript_variant
NW_005392826.1	356931	T	C	downstream_gene_variant,intergenic_region
NW_005392826.1	356940	A	G	downstream_gene_variant,intergenic_region
NW_005392826.1	371329	A	G	intergenic_region
NW_005392826.1	371438	A	G	intergenic_region
NW_005392826.1	371587	A	T	intergenic_region
NW_005392826.1	373387	C	A	intergenic_region
NW_005392826.1	373492	A	G	intergenic_region
NW_005392826.1	373590	G	T	intergenic_region
NW_005392826.1	373595	G	T	intergenic_region
NW_005392826.1	377010	T	C	intergenic_region
NW_005392826.1	377044	G	A	intergenic_region
NW_005392826.1	377048	G	C	intergenic_region
NW_005392826.1	380239	T	G	intergenic_region
NW_005392826.1	380373	C	G	intergenic_region
NW_005392826.1	380517	G	A	intergenic_region
NW_005392826.1	380635	C	A	intergenic_region
NW_005392826.1	396502	C	T	intergenic_region
NW_005392826.1	396714	G	A	intergenic_region
NW_005392826.1	426562	T	G	intergenic_region
NW_005392826.1	426595	C	G	intergenic_region
NW_005392826.1	433220	C	T	intergenic_region
NW_005392826.1	444685	T	G	intergenic_region
NW_005392826.1	444708	G	A	intergenic_region
NW_005392826.1	472792	G	A	intergenic_region
NW_005392826.1	472800	G	A	intergenic_region
NW_005392826.1	482038	T	G	intergenic_region
NW_005392826.1	482059	C	T	intergenic_region
NW_005392826.1	482109	C	T	intergenic_region
NW_005392826.1	482247	C	G	intergenic_region
NW_005392826.1	482263	G	A	intergenic_region
NW_005392826.1	482290	C	T	intergenic_region
NW_005392826.1	482328	G	A	intergenic_region
NW_005392826.1	482376	G	A	intergenic_region
NW_005392826.1	482494	C	A	intergenic_region
NW_005392826.1	483434	C	T	intergenic_region
NW_005392826.1	483450	C	T	intergenic_region
NW_005392826.1	483451	G	A	intergenic_region
NW_005392826.1	483477	G	T	intergenic_region
NW_005392826.1	483649	A	G	intergenic_region
NW_005392826.1	488812	G	A	intergenic_region
NW_005392826.1	488965	A	G	intergenic_region
NW_005392826.1	488997	T	A	intergenic_region
NW_005392826.1	523895	C	A	intergenic_region
NW_005392826.1	523963	A	G	intergenic_region
NW_005392826.1	524048	G	A	intergenic_region
NW_005392826.1	531137	C	T	intergenic_region
NW_005392826.1	531197	G	A	intergenic_region
NW_005392826.1	545979	G	T	intergenic_region
NW_005392826.1	545982	T	G	intergenic_region
NW_005392826.1	548025	A	G	intergenic_region
NW_005392826.1	552099	A	G	intergenic_region
NW_005392826.1	552355	C	T	intergenic_region
NW_005392826.1	552472	T	C	intergenic_region
NW_005392826.1	570364	G	A	intergenic_region
NW_005392826.1	582417	C	A	intergenic_region
NW_005392826.1	582572	C	G	intergenic_region
NW_005392826.1	582587	C	T	intergenic_region
NW_005392826.1	594253	T	C	intergenic_region
NW_005392826.1	597492	C	T	intergenic_region
NW_005392826.1	603299	C	G	upstream_gene_variant,intergenic_region
NW_005392826.1	603432	T	C	upstream_gene_variant,intergenic_region
NW_005392826.1	603694	T	G	upstream_gene_variant,intergenic_region
NW_005392826.1	622498	T	C	intron_variant,non_coding_transcript_variant
NW_005392826.1	632980	G	T	intron_variant,non_coding_transcript_variant
NW_005392826.1	633151	C	T	intron_variant,non_coding_transcript_variant
NW_005392826.1	633156	G	A	intron_variant,non_coding_transcript_variant
NW_005392826.1	635791	A	G	intron_variant,non_coding_transcript_variant
NW_005392826.1	641342	T	C	intron_variant,non_coding_transcript_variant
NW_005392826.1	645422	G	A	intron_variant,non_coding_transcript_variant
NW_005392826.1	650999	T	G	intron_variant,non_coding_transcript_variant
NW_005392826.1	651174	C	T	intron_variant,non_coding_transcript_variant
NW_005392826.1	659846	T	C	intron_variant,non_coding_transcript_variant
NW_005392826.1	667237	T	C	intron_variant,non_coding_transcript_variant
NW_005392826.1	685579	T	C	intron_variant,non_coding_transcript_variant
NW_005392826.1	711091	G	A	intergenic_region
NW_005392826.1	737522	G	T	upstream_gene_variant,intergenic_region
NW_005392826.1	737613	A	G	upstream_gene_variant,intergenic_region
NW_005392826.1	739149	A	G	intron_variant,non_coding_transcript_variant
NW_005392826.1	739175	C	T	intron_variant,non_coding_transcript_variant
NW_005392826.1	739207	A	G	intron_variant,non_coding_transcript_variant
NW_005392826.1	741912	G	A	intron_variant,non_coding_transcript_variant
NW_005392826.1	741939	C	G	intron_variant,non_coding_transcript_variant
NW_005392826.1	741991	C	G	intron_variant,non_coding_transcript_variant
NW_005392826.1	756396	T	G	intron_variant,non_coding_transcript_variant
NW_005392826.1	756401	G	A	intron_variant,non_coding_transcript_variant
NW_005392826.1	756402	C	A	intron_variant,non_coding_transcript_variant
NW_005392826.1	759986	A	G	intron_variant,non_coding_transcript_variant
NW_005392826.1	779742	C	T	intron_variant,non_coding_transcript_variant
NW_005392826.1	779889	C	T	intron_variant,non_coding_transcript_variant
NW_005392827.1	25264	T	C	intergenic_region
NW_005392827.1	25310	T	C	intergenic_region
NW_005392827.1	93612	A	T	intron_variant,non_coding_transcript_variant
NW_005392827.1	99047	C	A	intron_variant,non_coding_transcript_variant
NW_005392827.1	99048	C	T	intron_variant,non_coding_transcript_variant
NW_005392827.1	99049	T	C	intron_variant,non_coding_transcript_variant
NW_005392827.1	99052	T	C	intron_variant,non_coding_transcript_variant
NW_005392827.1	99058	A	T	intron_variant,non_coding_transcript_variant
NW_005392827.1	99065	C	A,G	intron_variant,non_coding_transcript_variant
NW_005392827.1	99066	T	C	intron_variant,non_coding_transcript_variant
NW_005392827.1	99068	C	A	intron_variant,non_coding_transcript_variant
NW_005392827.1	99069	T	C,G	intron_variant,non_coding_transcript_variant
NW_005392827.1	99070	C	T	intron_variant,non_coding_transcript_variant
NW_005392827.1	99071	G	A	intron_variant,non_coding_transcript_variant
NW_005392827.1	99072	G	A	intron_variant,non_coding_transcript_variant
NW_005392827.1	99075	T	C	intron_variant,non_coding_transcript_variant
NW_005392827.1	99076	T	C	intron_variant,non_coding_transcript_variant
NW_005392827.1	99077	C	T	intron_variant,non_coding_transcript_variant
NW_005392827.1	99078	A	G	intron_variant,non_coding_transcript_variant
NW_005392827.1	99080	C	T	intron_variant,non_coding_transcript_variant
NW_005392827.1	99086	T	C	intron_variant,non_coding_transcript_variant
NW_005392827.1	99089	T	C	intron_variant,non_coding_transcript_variant
NW_005392827.1	99093	C	T	intron_variant,non_coding_transcript_variant
NW_005392827.1	99096	T	C,G	intron_variant,non_coding_transcript_variant
NW_005392827.1	99097	G	A	intron_variant,non_coding_transcript_variant
NW_005392827.1	99101	C	T	intron_variant,non_coding_transcript_variant
NW_005392827.1	99102	G	A	intron_variant,non_coding_transcript_variant
NW_005392827.1	99109	C	G	intron_variant,non_coding_transcript_variant
NW_005392827.1	99112	T	C	intron_variant,non_coding_transcript_variant
NW_005392827.1	99113	T	C	intron_variant,non_coding_transcript_variant
NW_005392827.1	99116	G	A	intron_variant,non_coding_transcript_variant
NW_005392827.1	99117	C	T	intron_variant,non_coding_transcript_variant
NW_005392827.1	99123	C	T	intron_variant,non_coding_transcript_variant
NW_005392827.1	99124	A	G	intron_variant,non_coding_transcript_variant
NW_005392827.1	99681	A	T	intron_variant,non_coding_transcript_variant
NW_005392827.1	113031	T	C	intergenic_region
NW_005392828.1	1530	C	A	intergenic_region
NW_005392828.1	1579	G	T	intergenic_region
NW_005392828.1	1606	T	C	intergenic_region
NW_005392828.1	2832	T	C	intergenic_region
NW_005392828.1	2848	C	G	intergenic_region
NW_005392828.1	2867	G	T	intergenic_region
NW_005392828.1	2884	A	C	intergenic_region
NW_005392828.1	11753	G	A	intergenic_region
NW_005392828.1	11773	A	T	intergenic_region
NW_005392828.1	11870	A	T	intergenic_region
NW_005392828.1	11889	T	C	intergenic_region
NW_005392828.1	22402	T	C	intergenic_region
NW_005392828.1	36645	G	A	intergenic_region
NW_005392828.1	36692	C	G	intergenic_region
NW_005392828.1	60179	G	A	intergenic_region
NW_005392828.1	61490	G	A	intergenic_region
NW_005392828.1	61514	A	G	intergenic_region
NW_005392828.1	70153	A	G	intergenic_region
NW_005392828.1	78012	A	G	intergenic_region
NW_005392828.1	78045	T	C	intergenic_region
NW_005392828.1	78085	C	T	intergenic_region
NW_005392828.1	106865	C	T	intergenic_region
NW_005392828.1	106955	A	C	intergenic_region
NW_005392828.1	125291	C	T	intergenic_region
NW_005392828.1	125306	T	C	intergenic_region
NW_005392828.1	125328	G	A	intergenic_region
NW_005392828.1	125349	G	A	intergenic_region
NW_005392828.1	133523	G	A	intergenic_region
NW_005392828.1	135224	T	C	intergenic_region
NW_005392828.1	135226	G	T	intergenic_region
NW_005392828.1	136564	C	T	intergenic_region
NW_005392828.1	139766	C	T	intergenic_region
NW_005392828.1	151519	G	A	intergenic_region
NW_005392828.1	151663	C	T	intergenic_region
NW_005392828.1	151668	C	A	intergenic_region
NW_005392828.1	151753	G	C	intergenic_region
NW_005392828.1	151981	A	G	intergenic_region
NW_005392828.1	152018	T	A	intergenic_region
NW_005392828.1	152033	A	G	intergenic_region
NW_005392828.1	161282	G	A	intergenic_region
NW_005392828.1	161287	C	G	intergenic_region
NW_005392828.1	161324	A	C	intergenic_region
NW_005392828.1	161411	A	G,T	intergenic_region
NW_005392828.1	193176	C	T	intergenic_region
NW_005392828.1	193202	A	C	intergenic_region
NW_005392828.1	197020	G	C	intergenic_region
NW_005392828.1	205238	G	C	intergenic_region
NW_005392828.1	205249	A	T	intergenic_region
NW_005392828.1	211250	C	T	intergenic_region
NW_005392828.1	229508	C	T	intergenic_region
NW_005392828.1	229518	T	C	intergenic_region
NW_005392828.1	229520	A	G	intergenic_region
NW_005392828.1	246292	G	A	intergenic_region
NW_005392828.1	253862	G	A	intergenic_region
NW_005392828.1	253976	A	T	intergenic_region
NW_005392828.1	254049	A	G	intergenic_region
NW_005392828.1	259121	C	G	intergenic_region
NW_005392828.1	267595	G	A	intergenic_region
NW_005392828.1	267643	C	G	intergenic_region
NW_005392828.1	267652	C	T	intergenic_region
NW_005392828.1	270941	C	T	intergenic_region
NW_005392828.1	270947	G	A	intergenic_region
NW_005392828.1	270979	A	G	intergenic_region
NW_005392828.1	271029	C	T	intergenic_region
NW_005392828.1	271030	G	A	intergenic_region
NW_005392828.1	278547	T	C	intergenic_region
NW_005392828.1	301038	G	T	intergenic_region
NW_005392828.1	301151	C	T	intergenic_region
NW_005392828.1	301176	A	C	intergenic_region
NW_005392828.1	310124	C	T	intergenic_region
NW_005392828.1	314779	A	C	intergenic_region
NW_005392828.1	314947	T	C	intergenic_region
NW_005392828.1	318183	T	A	intergenic_region
NW_005392828.1	318266	T	A	intergenic_region
NW_005392828.1	318273	G	C	intergenic_region
NW_005392828.1	325948	T	C	intergenic_region
NW_005392828.1	325964	A	C	intergenic_region
NW_005392828.1	329038	T	C	intergenic_region
NW_005392828.1	331706	T	C	intergenic_region
NW_005392828.1	336146	C	T	intergenic_region
NW_005392828.1	351480	C	T	intergenic_region
NW_005392828.1	374219	G	A	intergenic_region
NW_005392828.1	383114	G	C	intergenic_region
NW_005392828.1	383118	T	C	intergenic_region
NW_005392828.1	388998	A	G	intergenic_region
NW_005392828.1	389009	C	T	intergenic_region
NW_005392828.1	396953	T	A	intergenic_region
NW_005392828.1	396982	A	G	intergenic_region
NW_005392828.1	397004	T	C	intergenic_region
NW_005392828.1	397028	A	T	intergenic_region
NW_005392828.1	399445	G	A	intergenic_region
NW_005392828.1	417564	G	C	intergenic_region
NW_005392828.1	422255	A	C	intergenic_region
NW_005392828.1	422299	C	T	intergenic_region
NW_005392828.1	422306	C	T	intergenic_region
NW_005392828.1	422427	G	A	intergenic_region
NW_005392828.1	439279	C	T	intergenic_region
NW_005392828.1	439394	C	G	intergenic_region
NW_005392828.1	439401	G	A	intergenic_region
NW_005392828.1	439408	A	G	intergenic_region
NW_005392828.1	439411	T	C	intergenic_region
NW_005392828.1	439419	C	T	intergenic_region
NW_005392828.1	439421	T	C	intergenic_region
NW_005392828.1	439423	A	G	intergenic_region
NW_005392828.1	439425	A	G	intergenic_region
NW_005392828.1	439466	A	G	intergenic_region
NW_005392828.1	439659	A	G	intergenic_region
NW_005392828.1	439665	A	G	intergenic_region
NW_005392828.1	439713	C	A	intergenic_region
NW_005392828.1	439735	C	G	intergenic_region
NW_005392828.1	443735	T	C	intergenic_region
NW_005392828.1	470416	T	C	intergenic_region
NW_005392828.1	470539	C	T	intergenic_region
NW_005392828.1	471884	G	A	intergenic_region
NW_005392828.1	471885	C	G	intergenic_region
NW_005392828.1	471886	C	G	intergenic_region
NW_005392828.1	473533	G	A	intergenic_region
NW_005392828.1	473542	C	T	intergenic_region
NW_005392828.1	473549	G	A	intergenic_region
NW_005392828.1	473616	A	G	intergenic_region
NW_005392828.1	476416	T	G	intergenic_region
NW_005392828.1	476664	T	C	intergenic_region
NW_005392828.1	476712	T	C	intergenic_region
NW_005392828.1	476781	C	T	intergenic_region
NW_005392828.1	480737	A	T	intergenic_region
NW_005392828.1	497035	G	A	intergenic_region
NW_005392828.1	497051	A	C	intergenic_region
NW_005392828.1	497250	G	A	intergenic_region
NW_005392828.1	501690	T	C	intergenic_region
NW_005392828.1	501765	C	T	intergenic_region
NW_005392828.1	501931	C	A	intergenic_region
NW_005392828.1	501933	C	T	intergenic_region
NW_005392828.1	501936	T	G	intergenic_region
NW_005392828.1	507146	A	G	intergenic_region
NW_005392828.1	507347	G	A	intergenic_region
NW_005392828.1	507476	C	T	intergenic_region
NW_005392828.1	516528	G	A	intergenic_region
NW_005392828.1	516585	A	G	intergenic_region
NW_005392828.1	526190	A	G	intergenic_region
NW_005392828.1	526214	G	A	intergenic_region
NW_005392828.1	526244	A	G	intergenic_region
NW_005392828.1	526323	C	T	intergenic_region
NW_005392828.1	526346	A	G	intergenic_region
NW_005392828.1	526446	A	T	intergenic_region
NW_005392828.1	558372	T	C	intergenic_region
NW_005392828.1	558384	G	C	intergenic_region
NW_005392828.1	558389	G	A	intergenic_region
NW_005392828.1	558394	C	T	intergenic_region
NW_005392828.1	570765	G	A	intergenic_region
NW_005392829.1	13542	C	T	intergenic_region
NW_005392829.1	13590	C	T	intergenic_region
NW_005392829.1	13682	A	G	intergenic_region
NW_005392829.1	70081	T	C	intron_variant,non_coding_transcript_variant
NW_005392829.1	70086	A	G	intron_variant,non_coding_transcript_variant
NW_005392829.1	74435	A	G	intron_variant,non_coding_transcript_variant
NW_005392829.1	74452	A	G	intron_variant,non_coding_transcript_variant
NW_005392829.1	74484	C	T	intron_variant,non_coding_transcript_variant
NW_005392829.1	81599	G	A	intron_variant,non_coding_transcript_variant
NW_005392829.1	81622	G	A	intron_variant,non_coding_transcript_variant
NW_005392829.1	95312	C	T	intron_variant,non_coding_transcript_variant
NW_005392829.1	100549	C	G	intron_variant,non_coding_transcript_variant
NW_005392829.1	100747	G	C	intron_variant,non_coding_transcript_variant
NW_005392829.1	102780	A	C	intron_variant,non_coding_transcript_variant
NW_005392829.1	102855	T	A	intron_variant,non_coding_transcript_variant
NW_005392829.1	102904	T	C	intron_variant,non_coding_transcript_variant
NW_005392829.1	106426	C	T	intron_variant,non_coding_transcript_variant
NW_005392829.1	106508	G	C	intron_variant,non_coding_transcript_variant
NW_005392829.1	106535	C	T	intron_variant,non_coding_transcript_variant
NW_005392829.1	106568	T	C	intron_variant,non_coding_transcript_variant
NW_005392829.1	106630	G	A	intron_variant,non_coding_transcript_variant
NW_005392829.1	106711	C	G	intron_variant,non_coding_transcript_variant
NW_005392829.1	135689	C	T	intron_variant,non_coding_transcript_variant
NW_005392829.1	135691	G	A	intron_variant,non_coding_transcript_variant
NW_005392829.1	152501	C	A	intron_variant,non_coding_transcript_variant
NW_005392829.1	152675	C	A	intron_variant,non_coding_transcript_variant
NW_005392829.1	152685	T	G	intron_variant,non_coding_transcript_variant
NW_005392829.1	209846	T	C	upstream_gene_variant,downstream_gene_variant,intergenic_region
NW_005392829.1	226860	A	T	intergenic_region
NW_005392829.1	226868	T	G	intergenic_region
NW_005392829.1	227041	C	T	intergenic_region
NW_005392829.1	238927	C	G	intergenic_region
NW_005392829.1	239009	T	A	intergenic_region
NW_005392829.1	239017	G	C	intergenic_region
NW_005392829.1	246559	T	A	intergenic_region
NW_005392829.1	246623	T	A	intergenic_region
NW_005392829.1	246824	C	G	intergenic_region
NW_005392829.1	288209	A	G	intron_variant,non_coding_transcript_variant
NW_005392829.1	288343	T	C	intron_variant,non_coding_transcript_variant
NW_005392829.1	288474	C	G	intron_variant,non_coding_transcript_variant
NW_005392829.1	288486	C	T	intron_variant,non_coding_transcript_variant
NW_005392829.1	288517	A	G	intron_variant,non_coding_transcript_variant
NW_005392829.1	288541	G	A	intron_variant,non_coding_transcript_variant
NW_005392829.1	297791	A	G	intron_variant,non_coding_transcript_variant
NW_005392829.1	303123	A	G	intron_variant,non_coding_transcript_variant
NW_005392829.1	303138	C	T	intron_variant,non_coding_transcript_variant
NW_005392829.1	319794	A	G	intron_variant,non_coding_transcript_variant
NW_005392829.1	319848	T	C	intron_variant,non_coding_transcript_variant
NW_005392829.1	322760	G	A	intron_variant,non_coding_transcript_variant
NW_005392829.1	332895	T	A	intron_variant,non_coding_transcript_variant
NW_005392829.1	332917	C	T	intron_variant,non_coding_transcript_variant
NW_005392829.1	332961	G	C	intron_variant,non_coding_transcript_variant
NW_005392829.1	340951	T	G	intron_variant,non_coding_transcript_variant
NW_005392829.1	340976	A	G	intron_variant,non_coding_transcript_variant
NW_005392829.1	422244	T	C	intergenic_region
NW_005392829.1	423132	T	C	intergenic_region
NW_005392830.1	4971	G	C	intergenic_region
NW_005392830.1	5096	G	A	intergenic_region
NW_005392830.1	5103	A	G	intergenic_region
NW_005392830.1	5113	T	A	intergenic_region
NW_005392830.1	16963	G	C	intergenic_region
NW_005392830.1	18551	C	T	intergenic_region
NW_005392830.1	18559	G	A	intergenic_region
NW_005392830.1	19675	T	C	intergenic_region
NW_005392830.1	19931	C	A	intergenic_region
NW_005392830.1	23510	G	A	intergenic_region
NW_005392830.1	23662	C	T	intergenic_region
NW_005392830.1	23716	T	C	intergenic_region
NW_005392830.1	23717	G	C	intergenic_region
NW_005392830.1	24313	C	T	intergenic_region
NW_005392830.1	24436	G	A	intergenic_region
NW_005392830.1	26359	G	A	intergenic_region
NW_005392830.1	26388	G	A	intergenic_region
NW_005392830.1	48863	C	A	intergenic_region
NW_005392830.1	49830	C	T	intergenic_region
NW_005392830.1	49843	C	T	intergenic_region
NW_005392830.1	49928	C	T	intergenic_region
NW_005392830.1	57733	C	T	intergenic_region
NW_005392830.1	57874	T	C	intergenic_region
NW_005392830.1	61347	C	G	intergenic_region
NW_005392830.1	61648	C	T	intergenic_region
NW_005392830.1	61649	A	G	intergenic_region
NW_005392830.1	61836	C	T	intergenic_region
NW_005392830.1	61840	G	A	intergenic_region
NW_005392830.1	61850	T	C	intergenic_region
NW_005392830.1	61879	A	G	intergenic_region
NW_005392830.1	61885	A	C	intergenic_region
NW_005392830.1	72933	C	G	intergenic_region
NW_005392830.1	72969	G	A	intergenic_region
NW_005392830.1	72973	G	A	intergenic_region
NW_005392830.1	73019	G	A	intergenic_region
NW_005392830.1	79190	C	T	intergenic_region
NW_005392830.1	80092	A	C	intergenic_region
NW_005392830.1	91853	C	G	intergenic_region
NW_005392830.1	91894	G	A	intergenic_region
NW_005392830.1	97632	C	G	intergenic_region
NW_005392830.1	97760	G	A	intergenic_region
NW_005392830.1	121937	C	G	intergenic_region
NW_005392830.1	121956	A	C	intergenic_region
NW_005392830.1	121970	T	C	intergenic_region
NW_005392830.1	121972	T	C	intergenic_region
NW_005392830.1	128830	A	G	intergenic_region
NW_005392830.1	128959	C	A	intergenic_region
NW_005392830.1	128973	A	C	intergenic_region
NW_005392830.1	129028	G	A	intergenic_region
NW_005392830.1	129374	T	C	intergenic_region
NW_005392830.1	129407	A	G	intergenic_region
NW_005392830.1	129608	C	T	intergenic_region
NW_005392830.1	138471	G	T	intergenic_region
NW_005392830.1	138511	G	C	intergenic_region
NW_005392830.1	138544	A	G	intergenic_region
NW_005392830.1	155208	T	A	intron_variant,non_coding_transcript_variant
NW_005392830.1	157231	C	T	intron_variant,non_coding_transcript_variant
NW_005392830.1	166615	A	C	intron_variant,non_coding_transcript_variant
NW_005392830.1	166616	G	A	intron_variant,non_coding_transcript_variant
NW_005392830.1	166631	A	G	intron_variant,non_coding_transcript_variant
NW_005392830.1	212748	T	C	intergenic_region
NW_005392830.1	212892	C	G	intergenic_region
NW_005392830.1	212893	C	T	intergenic_region
NW_005392830.1	212905	C	T	intergenic_region
NW_005392830.1	212925	G	A	intergenic_region
NW_005392830.1	212940	A	G	intergenic_region
NW_005392830.1	216453	C	T	intergenic_region
NW_005392830.1	216485	T	C	intergenic_region
NW_005392830.1	216764	T	C	intergenic_region
NW_005392830.1	231445	A	G	intergenic_region
NW_005392830.1	231453	T	C	intergenic_region
NW_005392830.1	231475	C	T	intergenic_region
NW_005392830.1	231476	A	G	intergenic_region
NW_005392830.1	231481	T	C	intergenic_region
NW_005392830.1	231503	C	T	intergenic_region
NW_005392830.1	242285	T	C	intergenic_region
NW_005392830.1	242288	G	A	intergenic_region
NW_005392830.1	242309	G	A	intergenic_region
NW_005392830.1	242359	T	A	intergenic_region
NW_005392830.1	242374	C	T	intergenic_region
NW_005392830.1	242388	C	T	intergenic_region
NW_005392830.1	242412	T	C	intergenic_region
NW_005392830.1	242419	C	T	intergenic_region
NW_005392830.1	242426	T	C	intergenic_region
NW_005392830.1	242427	G	A	intergenic_region
NW_005392830.1	242433	G	A	intergenic_region
NW_005392830.1	247455	A	G	intergenic_region
NW_005392830.1	248130	A	T	intergenic_region
NW_005392830.1	248131	A	G	intergenic_region
NW_005392830.1	248590	A	T	intergenic_region
NW_005392830.1	248595	T	C	intergenic_region
NW_005392830.1	248708	T	C	intergenic_region
NW_005392830.1	248730	A	G	intergenic_region
NW_005392830.1	248780	C	T	intergenic_region
NW_005392830.1	248855	T	C	intergenic_region
NW_005392830.1	248916	T	C	intergenic_region
NW_005392830.1	248971	A	G	intergenic_region
NW_005392830.1	249404	T	G	intergenic_region
NW_005392830.1	249451	C	T	intergenic_region
NW_005392830.1	249452	A	G	intergenic_region
NW_005392830.1	266886	C	G	5_prime_UTR_premature_start_codon_gain_variant,5_prime_UTR_variant,non_coding_transcript_variant
NW_005392830.1	266937	A	T	5_prime_UTR_variant,non_coding_transcript_variant
NW_005392830.1	267006	A	G	5_prime_UTR_premature_start_codon_gain_variant,5_prime_UTR_variant,non_coding_transcript_variant
NW_005392830.1	270986	C	A	intron_variant,non_coding_transcript_variant
NW_005392830.1	271027	C	T	intron_variant,non_coding_transcript_variant
NW_005392830.1	272759	T	C	intron_variant,non_coding_transcript_variant
NW_005392830.1	272939	A	G	intron_variant,non_coding_transcript_variant
NW_005392830.1	279288	G	C	intron_variant,non_coding_transcript_variant
NW_005392830.1	279303	A	C	intron_variant,non_coding_transcript_variant
NW_005392830.1	279474	A	G	intron_variant,non_coding_transcript_variant
NW_005392830.1	293169	A	T	intron_variant,non_coding_transcript_variant
NW_005392830.1	297126	G	A	intron_variant,non_coding_transcript_variant
NW_005392830.1	297134	A	C	intron_variant,non_coding_transcript_variant
NW_005392830.1	297290	C	T	intron_variant,non_coding_transcript_variant
NW_005392830.1	297311	G	T	intron_variant,non_coding_transcript_variant
NW_005392830.1	297398	C	G	intron_variant,non_coding_transcript_variant
NW_005392830.1	297438	G	A	intron_variant,non_coding_transcript_variant
NW_005392830.1	300733	A	G	intron_variant,non_coding_transcript_variant
NW_005392830.1	306124	C	T	intron_variant,non_coding_transcript_variant
NW_005392830.1	306297	C	T	intron_variant,non_coding_transcript_variant
NW_005392830.1	328673	T	C	synonymous_variant,non_coding_transcript_variant
NW_005392830.1	328710	C	T	intron_variant,non_coding_transcript_variant
NW_005392830.1	328896	C	G	intron_variant,non_coding_transcript_variant
NW_005392830.1	328910	G	A	intron_variant,non_coding_transcript_variant
NW_005392830.1	333344	C	T	intron_variant,non_coding_transcript_variant
NW_005392830.1	340247	T	C	intergenic_region
NW_005392830.1	361317	C	A	intron_variant,non_coding_transcript_variant
NW_005392830.1	371035	A	G	intron_variant,non_coding_transcript_variant
NW_005392830.1	371147	C	T	intron_variant,non_coding_transcript_variant
NW_005392830.1	381704	C	A	intergenic_region
NW_005392830.1	381817	A	C	intergenic_region
NW_005392830.1	405262	C	T	intron_variant,non_coding_transcript_variant
NW_005392830.1	405433	G	A	intron_variant,non_coding_transcript_variant
NW_005392830.1	405479	A	G	intron_variant,non_coding_transcript_variant
NW_005392830.1	428223	T	C	intron_variant,non_coding_transcript_variant
NW_005392830.1	430418	A	G	intron_variant,non_coding_transcript_variant
NW_005392830.1	430578	C	G	intron_variant,non_coding_transcript_variant
NW_005392830.1	446237	A	T	intergenic_region
NW_005392830.1	449841	T	C	intergenic_region
NW_005392830.1	452410	G	C	upstream_gene_variant,intergenic_region
NW_005392830.1	452591	G	C	upstream_gene_variant,intergenic_region
NW_005392830.1	452599	T	C	upstream_gene_variant,intergenic_region
NW_005392830.1	452616	T	C	upstream_gene_variant,intergenic_region
NW_005392830.1	452625	C	A	upstream_gene_variant,intergenic_region
NW_005392830.1	452647	A	G	upstream_gene_variant,intergenic_region
NW_005392830.1	454199	G	A	upstream_gene_variant,intergenic_region
NW_005392830.1	454235	A	C	upstream_gene_variant,intergenic_region
NW_005392830.1	454257	G	A	upstream_gene_variant,intergenic_region
NW_005392830.1	454360	A	G	upstream_gene_variant,intergenic_region
NW_005392830.1	455297	T	C	upstream_gene_variant,intergenic_region
NW_005392830.1	455371	C	G	upstream_gene_variant,intergenic_region
NW_005392830.1	463863	T	A	intron_variant,non_coding_transcript_variant
NW_005392830.1	463990	C	T,A	intron_variant,non_coding_transcript_variant
NW_005392830.1	469148	G	T	intron_variant,non_coding_transcript_variant
NW_005392830.1	469191	C	T	intron_variant,non_coding_transcript_variant
NW_005392830.1	469233	C	T	intron_variant,non_coding_transcript_variant
NW_005392830.1	469234	G	A	intron_variant,non_coding_transcript_variant
NW_005392830.1	469315	G	A	intron_variant,non_coding_transcript_variant
NW_005392830.1	469374	C	T	intron_variant,non_coding_transcript_variant
NW_005392830.1	469586	A	G	intron_variant,non_coding_transcript_variant
NW_005392830.1	469605	G	A	intron_variant,non_coding_transcript_variant
NW_005392830.1	469663	C	T	intron_variant,non_coding_transcript_variant
NW_005392830.1	469695	A	G	intron_variant,non_coding_transcript_variant
NW_005392830.1	469704	T	C	intron_variant,non_coding_transcript_variant
NW_005392830.1	469706	C	T	intron_variant,non_coding_transcript_variant
NW_005392830.1	470346	G	C	intron_variant,non_coding_transcript_variant
NW_005392830.1	471591	C	G	intron_variant,non_coding_transcript_variant
NW_005392830.1	471656	G	C	intron_variant,non_coding_transcript_variant
NW_005392830.1	471660	T	A	intron_variant,non_coding_transcript_variant
NW_005392830.1	471693	G	A	intron_variant,non_coding_transcript_variant
NW_005392830.1	471729	T	A	intron_variant,non_coding_transcript_variant
NW_005392830.1	479610	G	C	intron_variant,non_coding_transcript_variant
NW_005392830.1	479749	T	G	intron_variant,non_coding_transcript_variant
NW_005392830.1	483483	T	C	intron_variant,non_coding_transcript_variant
NW_005392830.1	483490	T	G	intron_variant,non_coding_transcript_variant
NW_005392830.1	483491	A	G	intron_variant,non_coding_transcript_variant
NW_005392830.1	483557	T	C	intron_variant,non_coding_transcript_variant
NW_005392830.1	483583	A	G	intron_variant,non_coding_transcript_variant
NW_005392830.1	483588	A	G	intron_variant,non_coding_transcript_variant
NW_005392830.1	483597	C	T	intron_variant,non_coding_transcript_variant
NW_005392830.1	483599	A	G	intron_variant,non_coding_transcript_variant
NW_005392830.1	483631	A	G	intron_variant,non_coding_transcript_variant
NW_005392830.1	483638	A	C	intron_variant,non_coding_transcript_variant
NW_005392830.1	483739	A	C	intron_variant,non_coding_transcript_variant
NW_005392830.1	488289	A	G	intron_variant,non_coding_transcript_variant
NW_005392830.1	500467	A	T	intron_variant,non_coding_transcript_variant
NW_005392830.1	506548	C	T	intron_variant,non_coding_transcript_variant
NW_005392830.1	506672	T	G	intron_variant,non_coding_transcript_variant
NW_005392830.1	509636	T	C	downstream_gene_variant,intergenic_region
NW_005392830.1	509637	G	A	downstream_gene_variant,intergenic_region
NW_005392830.1	509645	T	C	downstream_gene_variant,intergenic_region
NW_005392830.1	531391	G	A	intergenic_region
NW_005392830.1	531392	G	A	intergenic_region
NW_005392830.1	531408	T	A	intergenic_region
NW_005392830.1	531412	C	T	intergenic_region
NW_005392830.1	531440	G	A	intergenic_region
NW_005392830.1	531642	C	G	intergenic_region
NW_005392830.1	531665	A	T	intergenic_region
NW_005392830.1	533761	T	C	intergenic_region
NW_005392830.1	533907	T	C	intergenic_region
NW_005392830.1	543256	G	A	intergenic_region
NW_005392830.1	543279	T	C	intergenic_region
NW_005392830.1	543493	A	G	intergenic_region
NW_005392830.1	543832	C	G	intergenic_region
NW_005392830.1	543858	A	G	intergenic_region
NW_005392830.1	549703	C	T	intergenic_region
NW_005392830.1	549712	A	C	intergenic_region
NW_005392830.1	554492	C	G	intergenic_region
NW_005392830.1	554563	G	A	intergenic_region
NW_005392830.1	554609	C	T	intergenic_region
NW_005392830.1	554612	C	A	intergenic_region
NW_005392830.1	559174	C	T	intergenic_region
NW_005392830.1	568234	C	T	intergenic_region
NW_005392830.1	568252	A	G	intergenic_region
NW_005392830.1	568277	T	G	intergenic_region
NW_005392830.1	568415	G	A	intergenic_region
NW_005392830.1	568418	G	T	intergenic_region
NW_005392830.1	568430	C	T	intergenic_region
NW_005392830.1	571075	C	T	intergenic_region
NW_005392830.1	571184	G	C	intergenic_region
NW_005392830.1	571258	A	G	intergenic_region
NW_005392830.1	575845	G	T	intergenic_region
NW_005392830.1	576940	C	T	intergenic_region
NW_005392830.1	581816	A	G	intergenic_region
NW_005392830.1	581817	A	G	intergenic_region
NW_005392830.1	581993	C	T	intergenic_region
NW_005392830.1	582064	C	G	intergenic_region
NW_005392830.1	582221	T	C	intergenic_region
NW_005392830.1	591673	T	A	intergenic_region
NW_005392830.1	610764	T	C	intergenic_region
NW_005392830.1	610801	G	A	intergenic_region
NW_005392830.1	610805	A	C	intergenic_region
NW_005392830.1	628186	T	C	intergenic_region
NW_005392830.1	628187	T	G	intergenic_region
NW_005392830.1	628213	T	G	intergenic_region
NW_005392830.1	660567	G	A	intron_variant,non_coding_transcript_variant
NW_005392830.1	660689	A	G	intron_variant,non_coding_transcript_variant
NW_005392830.1	660700	T	C	intron_variant,non_coding_transcript_variant
NW_005392830.1	660747	A	C	intron_variant,non_coding_transcript_variant
NW_005392830.1	664568	C	T	intron_variant,non_coding_transcript_variant
NW_005392830.1	664569	G	A	intron_variant,non_coding_transcript_variant
NW_005392830.1	664828	A	G	intron_variant,non_coding_transcript_variant
NW_005392830.1	702300	T	C	upstream_gene_variant,intron_variant,non_coding_transcript_variant
NW_005392830.1	704773	T	C	intron_variant,non_coding_transcript_variant
NW_005392830.1	705013	C	G	intron_variant,non_coding_transcript_variant
NW_005392830.1	709573	C	T	intron_variant,non_coding_transcript_variant
NW_005392830.1	709767	G	A	intron_variant,non_coding_transcript_variant
NW_005392830.1	731319	T	A	intron_variant,non_coding_transcript_variant
NW_005392830.1	731498	T	C	intron_variant,non_coding_transcript_variant
NW_005392830.1	744938	T	C	intron_variant,non_coding_transcript_variant
NW_005392830.1	749559	A	C	upstream_gene_variant,downstream_gene_variant,intergenic_region
NW_005392830.1	749706	A	G	upstream_gene_variant,downstream_gene_variant,intergenic_region
NW_005392830.1	749720	C	T	upstream_gene_variant,downstream_gene_variant,intergenic_region
NW_005392830.1	749785	G	A	upstream_gene_variant,downstream_gene_variant,intergenic_region
NW_005392830.1	749811	G	A	upstream_gene_variant,downstream_gene_variant,intergenic_region
NW_005392830.1	749839	G	A	upstream_gene_variant,downstream_gene_variant,intergenic_region
NW_005392830.1	750925	C	T	upstream_gene_variant,downstream_gene_variant,intergenic_region
NW_005392830.1	750951	C	T	upstream_gene_variant,downstream_gene_variant,intergenic_region
NW_005392830.1	750970	G	A	upstream_gene_variant,downstream_gene_variant,intergenic_region
NW_005392830.1	751072	A	T	upstream_gene_variant,downstream_gene_variant,intergenic_region
NW_005392830.1	751082	G	A	upstream_gene_variant,downstream_gene_variant,intergenic_region
NW_005392830.1	751099	A	G	upstream_gene_variant,downstream_gene_variant,intergenic_region
NW_005392830.1	751813	G	A	upstream_gene_variant,downstream_gene_variant,intergenic_region
NW_005392830.1	753668	G	C	intron_variant,non_coding_transcript_variant
NW_005392830.1	753721	A	T	intron_variant,non_coding_transcript_variant
NW_005392830.1	758435	C	G	intron_variant,non_coding_transcript_variant
NW_005392830.1	758470	A	G	intron_variant,non_coding_transcript_variant
NW_005392830.1	758624	C	T	intron_variant,non_coding_transcript_variant
NW_005392830.1	758674	G	A	intron_variant,non_coding_transcript_variant
NW_005392830.1	758718	A	T	intron_variant,non_coding_transcript_variant
NW_005392830.1	758720	A	G	intron_variant,non_coding_transcript_variant
NW_005392830.1	758744	G	C	intron_variant,non_coding_transcript_variant
NW_005392830.1	768257	G	T	intron_variant,non_coding_transcript_variant
NW_005392830.1	768295	C	G	intron_variant,non_coding_transcript_variant
NW_005392830.1	768528	A	T	intron_variant,non_coding_transcript_variant
NW_005392830.1	768534	C	T	intron_variant,non_coding_transcript_variant
NW_005392830.1	768538	C	T	intron_variant,non_coding_transcript_variant
NW_005392830.1	768586	T	C	intron_variant,non_coding_transcript_variant
NW_005392830.1	771445	G	C	intron_variant,non_coding_transcript_variant
NW_005392830.1	771447	A	C	intron_variant,non_coding_transcript_variant
NW_005392830.1	771702	G	A	intron_variant,non_coding_transcript_variant
NW_005392830.1	774987	A	G	upstream_gene_variant,downstream_gene_variant,intergenic_region
NW_005392830.1	774997	A	G	upstream_gene_variant,downstream_gene_variant,intergenic_region
NW_005392830.1	816350	G	A	intergenic_region
NW_005392830.1	816401	C	T	intergenic_region
NW_005392830.1	816411	C	T	intergenic_region
NW_005392830.1	816436	G	A	intergenic_region
NW_005392830.1	825880	C	T	intergenic_region
NW_005392830.1	825907	C	T	intergenic_region
NW_005392830.1	825930	C	T	intergenic_region
NW_005392830.1	842333	C	T	intergenic_region
NW_005392830.1	842337	G	T	intergenic_region
NW_005392830.1	842341	T	C	intergenic_region
NW_005392830.1	842373	C	T	intergenic_region
NW_005392830.1	842493	C	T	intergenic_region
NW_005392830.1	842518	C	T	intergenic_region
NW_005392830.1	842528	C	T	intergenic_region
NW_005392830.1	842541	T	G	intergenic_region
NW_005392830.1	843115	C	T	intergenic_region
NW_005392830.1	845453	C	A	intergenic_region
NW_005392830.1	845523	T	G	intergenic_region
NW_005392830.1	858353	A	T	intergenic_region
NW_005392830.1	858482	T	C	intergenic_region
NW_005392830.1	858489	G	A	intergenic_region
NW_005392830.1	870530	C	T	intron_variant,non_coding_transcript_variant
NW_005392830.1	870531	T	A	intron_variant,non_coding_transcript_variant
NW_005392830.1	871057	G	A	upstream_gene_variant,downstream_gene_variant,intergenic_region
NW_005392830.1	871062	T	C	upstream_gene_variant,downstream_gene_variant,intergenic_region
NW_005392830.1	871072	G	A	upstream_gene_variant,downstream_gene_variant,intergenic_region
NW_005392830.1	871197	G	C	upstream_gene_variant,downstream_gene_variant,intergenic_region
NW_005392830.1	871207	C	G	upstream_gene_variant,downstream_gene_variant,intergenic_region
NW_005392830.1	871212	C	T	upstream_gene_variant,downstream_gene_variant,intergenic_region
NW_005392830.1	871216	C	T	upstream_gene_variant,downstream_gene_variant,intergenic_region
NW_005392830.1	871220	T	C	upstream_gene_variant,downstream_gene_variant,intergenic_region
NW_005392830.1	871263	A	G	upstream_gene_variant,downstream_gene_variant,intergenic_region
NW_005392830.1	871504	T	G	upstream_gene_variant,downstream_gene_variant,intergenic_region
NW_005392830.1	871528	T	C	upstream_gene_variant,downstream_gene_variant,intergenic_region
NW_005392830.1	890166	C	G	intergenic_region
NW_005392830.1	890168	A	G	intergenic_region
NW_005392830.1	890218	C	T	intergenic_region
NW_005392830.1	890249	T	C	intergenic_region
NW_005392830.1	892278	G	T	intergenic_region
NW_005392830.1	892294	A	T	intergenic_region
NW_005392830.1	892297	T	C	intergenic_region
NW_005392830.1	892494	T	C	intergenic_region
NW_005392830.1	895684	A	G	intergenic_region
NW_005392830.1	907583	A	G	intergenic_region
NW_005392830.1	907596	T	A	intergenic_region
NW_005392830.1	918418	C	G	upstream_gene_variant,intergenic_region
NW_005392830.1	918454	A	G	upstream_gene_variant,intergenic_region
NW_005392830.1	918456	G	A	upstream_gene_variant,intergenic_region
NW_005392830.1	918484	A	G	upstream_gene_variant,intergenic_region
NW_005392830.1	918495	A	C	upstream_gene_variant,intergenic_region
NW_005392830.1	918514	A	G	upstream_gene_variant,intergenic_region
NW_005392830.1	918558	C	T	upstream_gene_variant,intergenic_region
NW_005392830.1	918645	A	G	upstream_gene_variant,intergenic_region
NW_005392830.1	952687	G	T	intergenic_region
NW_005392830.1	952737	C	T	intergenic_region
NW_005392830.1	952740	G	T	intergenic_region
NW_005392830.1	952746	A	G	intergenic_region
NW_005392830.1	960734	A	G	intergenic_region
NW_005392830.1	964751	A	C	intergenic_region
NW_005392830.1	964757	T	G	intergenic_region
NW_005392830.1	964769	C	T	intergenic_region
NW_005392830.1	964885	G	T	intergenic_region
NW_005392830.1	965069	G	A	intergenic_region
NW_005392830.1	965113	C	A	intergenic_region
NW_005392830.1	970782	A	G	intergenic_region
NW_005392830.1	970789	C	T	intergenic_region
NW_005392830.1	970795	T	C	intergenic_region
NW_005392830.1	970798	C	T	intergenic_region
NW_005392830.1	1006964	G	A	intergenic_region
NW_005392831.1	5503	A	C	intergenic_region
NW_005392831.1	6135	C	T	intergenic_region
NW_005392831.1	6170	G	T	intergenic_region
NW_005392831.1	6173	C	T	intergenic_region
NW_005392831.1	14299	C	G	intergenic_region
NW_005392831.1	14315	C	A	intergenic_region
NW_005392831.1	14316	A	G	intergenic_region
NW_005392831.1	62847	A	G	intergenic_region
NW_005392831.1	62850	C	T	intergenic_region
NW_005392831.1	62851	A	G	intergenic_region
NW_005392831.1	62901	C	A	intergenic_region
NW_005392831.1	63025	G	A	intergenic_region
NW_005392831.1	68285	A	G	intergenic_region
NW_005392831.1	80272	G	A	intergenic_region
NW_005392831.1	87382	T	C	intergenic_region
NW_005392831.1	87390	A	G	intergenic_region
NW_005392831.1	87409	A	G	intergenic_region
NW_005392831.1	87570	C	T	intergenic_region
NW_005392831.1	104363	A	G	intergenic_region
NW_005392831.1	120134	T	G	intergenic_region
NW_005392831.1	120161	G	C	intergenic_region
NW_005392831.1	120524	T	C	intergenic_region
NW_005392831.1	138096	C	A	intergenic_region
NW_005392831.1	157384	T	C	intergenic_region
NW_005392831.1	157730	T	C	intergenic_region
NW_005392831.1	157785	C	A	intergenic_region
NW_005392831.1	158440	A	G	intergenic_region
NW_005392831.1	162027	G	T	intergenic_region
NW_005392831.1	162046	C	A	intergenic_region
NW_005392831.1	162162	A	G	intergenic_region
NW_005392831.1	173029	C	T	intergenic_region
NW_005392831.1	173065	T	G	intergenic_region
NW_005392831.1	173151	G	A	intergenic_region
NW_005392831.1	173163	T	C	intergenic_region
NW_005392831.1	173167	G	A	intergenic_region
NW_005392831.1	173180	G	A	intergenic_region
NW_005392831.1	176310	G	T	intergenic_region
NW_005392831.1	176340	C	T	intergenic_region
NW_005392831.1	176400	G	A	intergenic_region
NW_005392831.1	176461	C	T	intergenic_region
NW_005392831.1	176462	A	G	intergenic_region
NW_005392831.1	188397	G	A	intergenic_region
NW_005392831.1	188446	T	C	intergenic_region
NW_005392831.1	188472	A	G	intergenic_region
NW_005392831.1	188499	A	C	intergenic_region
NW_005392831.1	188585	C	T	intergenic_region
NW_005392831.1	188589	G	A	intergenic_region
NW_005392831.1	189535	A	G	intergenic_region
NW_005392831.1	189560	C	T	intergenic_region
NW_005392831.1	189779	A	G	intergenic_region
NW_005392831.1	225551	T	C	intergenic_region
NW_005392831.1	226703	A	G	intergenic_region
NW_005392831.1	260035	C	T	intergenic_region
NW_005392831.1	267315	T	C	intergenic_region
NW_005392831.1	267346	T	C	intergenic_region
NW_005392831.1	283229	T	C	intergenic_region
NW_005392831.1	283245	G	A	intergenic_region
NW_005392831.1	283271	A	G	intergenic_region
NW_005392831.1	286675	T	C	intergenic_region
NW_005392831.1	286680	A	G	intergenic_region
NW_005392831.1	292778	C	T	intergenic_region
NW_005392831.1	292786	A	G	intergenic_region
NW_005392831.1	292792	A	G	intergenic_region
NW_005392831.1	292912	A	G	intergenic_region
NW_005392831.1	292937	G	A	intergenic_region
NW_005392831.1	292965	T	A	intergenic_region
NW_005392831.1	292990	T	C	intergenic_region
NW_005392831.1	293892	T	C	intergenic_region
NW_005392831.1	293911	T	C	intergenic_region
NW_005392831.1	316598	G	T	intergenic_region
NW_005392831.1	316612	T	A	intergenic_region
NW_005392831.1	325757	G	A	intergenic_region
NW_005392831.1	325964	A	G	intergenic_region
NW_005392831.1	334925	A	G	intergenic_region
NW_005392831.1	352691	A	G	intergenic_region
NW_005392831.1	357372	C	T	intergenic_region
NW_005392831.1	357545	A	T	intergenic_region
NW_005392831.1	357588	A	G	intergenic_region
NW_005392831.1	357972	G	C	intergenic_region
NW_005392831.1	377367	T	A	intergenic_region
NW_005392831.1	377537	C	T	intergenic_region
NW_005392831.1	377594	C	A	intergenic_region
NW_005392831.1	382986	T	C	intergenic_region
NW_005392831.1	383003	T	C	intergenic_region
NW_005392831.1	383299	C	T	intergenic_region
NW_005392831.1	383302	A	G	intergenic_region
NW_005392831.1	405108	G	A	intergenic_region
NW_005392831.1	405166	C	T	intergenic_region
NW_005392831.1	405285	T	C	intergenic_region
NW_005392831.1	405309	A	G	intergenic_region
NW_005392831.1	405364	G	A	intergenic_region
NW_005392831.1	413236	G	C	intergenic_region
NW_005392831.1	413404	A	G	intergenic_region
NW_005392831.1	415855	T	C	intergenic_region
NW_005392831.1	415874	T	C	intergenic_region
NW_005392831.1	424251	A	G	intergenic_region
NW_005392831.1	429770	C	A	intergenic_region
NW_005392831.1	429813	A	T	intergenic_region
NW_005392831.1	445257	C	A	intergenic_region
NW_005392831.1	445344	G	A	intergenic_region
NW_005392831.1	445347	T	A	intergenic_region
NW_005392831.1	445349	G	A	intergenic_region
NW_005392831.1	445350	T	A	intergenic_region
NW_005392831.1	445353	G	A	intergenic_region
NW_005392831.1	445362	C	A	intergenic_region
NW_005392831.1	452217	G	A	intergenic_region
NW_005392831.1	452413	G	T	intergenic_region
NW_005392831.1	454873	G	A	intergenic_region
NW_005392831.1	456620	T	C	intergenic_region
NW_005392831.1	456650	C	T	intergenic_region
NW_005392831.1	457936	T	C	intergenic_region
NW_005392831.1	457989	T	C	intergenic_region
NW_005392831.1	458053	C	T	intergenic_region
NW_005392831.1	458109	A	G	intergenic_region
NW_005392831.1	460826	C	T	intergenic_region
NW_005392831.1	460836	T	A	intergenic_region
NW_005392831.1	460916	C	T	intergenic_region
NW_005392831.1	460969	C	T	intergenic_region
NW_005392831.1	461201	G	A	intergenic_region
NW_005392831.1	461203	A	C	intergenic_region
NW_005392831.1	461234	T	C	intergenic_region
NW_005392831.1	464265	G	A	intergenic_region
NW_005392831.1	510456	C	T	intron_variant,non_coding_transcript_variant
NW_005392831.1	510515	T	C	intron_variant,non_coding_transcript_variant
NW_005392831.1	510524	C	G	intron_variant,non_coding_transcript_variant
NW_005392831.1	510550	G	A	intron_variant,non_coding_transcript_variant
NW_005392831.1	510551	T	G	intron_variant,non_coding_transcript_variant
NW_005392831.1	527391	A	G	intron_variant,non_coding_transcript_variant
NW_005392831.1	527468	T	C	intron_variant,non_coding_transcript_variant
NW_005392831.1	527499	T	G	intron_variant,non_coding_transcript_variant
NW_005392831.1	527505	T	G	intron_variant,non_coding_transcript_variant
NW_005392831.1	568418	G	A	intron_variant,non_coding_transcript_variant
NW_005392831.1	576550	G	A	intron_variant,non_coding_transcript_variant
NW_005392831.1	576573	G	A	intron_variant,non_coding_transcript_variant
NW_005392831.1	577530	C	T	intron_variant,non_coding_transcript_variant
NW_005392831.1	577531	G	T	intron_variant,non_coding_transcript_variant
NW_005392831.1	615631	C	T	upstream_gene_variant,downstream_gene_variant,intergenic_region
NW_005392831.1	645523	G	A	intergenic_region
NW_005392831.1	645550	T	G	intergenic_region
NW_005392832.1	13154	C	T	intergenic_region
NW_005392832.1	13187	A	G	intergenic_region
NW_005392832.1	13269	T	A	intergenic_region
NW_005392832.1	25572	G	T	synonymous_variant,non_coding_transcript_variant
NW_005392832.1	25684	C	T	intron_variant,non_coding_transcript_variant
NW_005392832.1	25886	G	A	intron_variant,non_coding_transcript_variant
NW_005392832.1	25896	G	A	intron_variant,non_coding_transcript_variant
NW_005392832.1	31695	C	T	intron_variant,non_coding_transcript_variant
NW_005392832.1	41072	G	A	intron_variant,non_coding_transcript_variant
NW_005392832.1	69609	T	G	intron_variant,non_coding_transcript_variant
NW_005392832.1	69665	C	A	intron_variant,non_coding_transcript_variant
NW_005392832.1	77197	A	G	intron_variant,non_coding_transcript_variant
NW_005392832.1	93506	G	A	intron_variant,non_coding_transcript_variant
NW_005392832.1	93526	A	G	intron_variant,non_coding_transcript_variant
NW_005392832.1	93706	C	T	intron_variant,non_coding_transcript_variant
NW_005392832.1	93708	T	C	intron_variant,non_coding_transcript_variant
NW_005392832.1	105213	C	A	intron_variant,non_coding_transcript_variant
NW_005392832.1	105225	G	C	intron_variant,non_coding_transcript_variant
NW_005392832.1	111103	A	G	intron_variant,non_coding_transcript_variant
NW_005392832.1	111210	T	C	intron_variant,non_coding_transcript_variant
NW_005392832.1	112040	G	A	intron_variant,non_coding_transcript_variant
NW_005392832.1	112102	T	C	intron_variant,non_coding_transcript_variant
NW_005392832.1	112134	C	T	intron_variant,non_coding_transcript_variant
NW_005392832.1	112154	T	C	intron_variant,non_coding_transcript_variant
NW_005392832.1	112178	A	G	intron_variant,non_coding_transcript_variant
NW_005392832.1	112801	C	T	intron_variant,non_coding_transcript_variant
NW_005392832.1	138219	A	G	intron_variant,non_coding_transcript_variant
NW_005392832.1	139000	C	T	intron_variant,non_coding_transcript_variant
NW_005392832.1	139108	G	A	intron_variant,non_coding_transcript_variant
NW_005392832.1	139164	C	T	intron_variant,non_coding_transcript_variant
NW_005392832.1	149150	C	T	intron_variant,non_coding_transcript_variant
NW_005392832.1	149307	C	T	intron_variant,non_coding_transcript_variant
NW_005392832.1	154088	A	G	intron_variant,non_coding_transcript_variant
NW_005392832.1	168234	C	T	intron_variant,non_coding_transcript_variant
NW_005392832.1	168263	C	T	intron_variant,non_coding_transcript_variant
NW_005392832.1	168430	T	C	intron_variant,non_coding_transcript_variant
NW_005392832.1	192382	G	T	intron_variant,non_coding_transcript_variant
NW_005392832.1	192384	A	G	intron_variant,non_coding_transcript_variant
NW_005392832.1	192394	A	G	intron_variant,non_coding_transcript_variant
NW_005392832.1	192399	C	T	intron_variant,non_coding_transcript_variant
NW_005392832.1	192401	A	G	intron_variant,non_coding_transcript_variant
NW_005392832.1	192402	T	C	intron_variant,non_coding_transcript_variant
NW_005392832.1	192419	A	G	intron_variant,non_coding_transcript_variant
NW_005392832.1	192421	T	C	intron_variant,non_coding_transcript_variant
NW_005392832.1	216681	A	G	intron_variant,non_coding_transcript_variant
NW_005392832.1	223639	C	T	intron_variant,non_coding_transcript_variant
NW_005392832.1	226612	A	G	intron_variant,non_coding_transcript_variant
NW_005392832.1	237138	C	T,G	intron_variant,non_coding_transcript_variant
NW_005392832.1	237254	G	A	intron_variant,non_coding_transcript_variant
NW_005392832.1	237311	A	G	intron_variant,non_coding_transcript_variant
NW_005392832.1	237458	C	G	intron_variant,non_coding_transcript_variant
NW_005392832.1	237470	C	T	intron_variant,non_coding_transcript_variant
NW_005392832.1	237499	A	G	intron_variant,non_coding_transcript_variant
NW_005392832.1	241893	G	A	intron_variant,non_coding_transcript_variant
NW_005392832.1	246608	C	T	intron_variant,non_coding_transcript_variant
NW_005392832.1	246651	G	A	intron_variant,non_coding_transcript_variant
NW_005392832.1	260719	A	G	3_prime_UTR_variant,non_coding_transcript_variant
NW_005392832.1	260755	T	C	3_prime_UTR_variant,non_coding_transcript_variant
NW_005392832.1	279102	A	C	intergenic_region
NW_005392832.1	279356	T	A	intergenic_region
NW_005392832.1	279473	C	G	intergenic_region
NW_005392832.1	284860	C	T	intergenic_region
NW_005392832.1	284950	G	A	intergenic_region
NW_005392832.1	296290	T	A	intergenic_region
NW_005392832.1	296320	T	C	intergenic_region
NW_005392832.1	296327	C	G	intergenic_region
NW_005392832.1	296371	A	G	intergenic_region
NW_005392832.1	311975	T	C	intergenic_region
NW_005392832.1	312017	C	G	intergenic_region
NW_005392832.1	312035	G	A	intergenic_region
NW_005392832.1	312106	A	T	intergenic_region
NW_005392832.1	322071	A	G	intergenic_region
NW_005392832.1	329885	C	G	intergenic_region
NW_005392832.1	329899	T	G	intergenic_region
NW_005392832.1	329960	C	A	intergenic_region
NW_005392832.1	351365	T	C	intergenic_region
NW_005392832.1	351374	T	C	intergenic_region
NW_005392832.1	351377	G	A	intergenic_region
NW_005392832.1	351384	C	T	intergenic_region
NW_005392832.1	351391	G	A	intergenic_region
NW_005392832.1	366555	G	T	intron_variant,non_coding_transcript_variant
NW_005392832.1	366577	T	C	intron_variant,non_coding_transcript_variant
NW_005392832.1	366590	G	C	intron_variant,non_coding_transcript_variant
NW_005392832.1	366760	T	G	intron_variant,non_coding_transcript_variant
NW_005392832.1	367045	G	C	intron_variant,non_coding_transcript_variant
NW_005392832.1	367066	T	C	intron_variant,non_coding_transcript_variant
NW_005392832.1	367092	G	C	intron_variant,non_coding_transcript_variant
NW_005392832.1	378279	A	G	synonymous_variant,non_coding_transcript_variant
NW_005392832.1	399315	A	G	intron_variant,non_coding_transcript_variant
NW_005392832.1	400228	G	T	intron_variant,non_coding_transcript_variant
NW_005392832.1	406355	T	C	intron_variant,non_coding_transcript_variant
NW_005392832.1	413077	T	C	intron_variant,non_coding_transcript_variant
NW_005392832.1	413088	G	A	intron_variant,non_coding_transcript_variant
NW_005392832.1	413089	G	A	intron_variant,non_coding_transcript_variant
NW_005392832.1	413097	G	A	intron_variant,non_coding_transcript_variant
NW_005392832.1	413107	T	C	intron_variant,non_coding_transcript_variant
NW_005392832.1	413196	C	T	intron_variant,non_coding_transcript_variant
NW_005392832.1	413211	A	G	intron_variant,non_coding_transcript_variant
NW_005392832.1	413226	A	G	intron_variant,non_coding_transcript_variant
NW_005392832.1	413254	A	C	intron_variant,non_coding_transcript_variant
NW_005392832.1	413283	A	C	intron_variant,non_coding_transcript_variant
NW_005392832.1	413287	A	T	intron_variant,non_coding_transcript_variant
NW_005392832.1	413375	C	T	intron_variant,non_coding_transcript_variant
NW_005392832.1	427788	A	G	intron_variant,non_coding_transcript_variant
NW_005392832.1	427848	G	A	intron_variant,non_coding_transcript_variant
NW_005392832.1	438014	G	A	intron_variant,non_coding_transcript_variant
NW_005392832.1	438163	C	T	intron_variant,non_coding_transcript_variant
NW_005392832.1	438172	A	G	intron_variant,non_coding_transcript_variant
NW_005392832.1	438195	C	A	intron_variant,non_coding_transcript_variant
NW_005392832.1	441872	C	G	intron_variant,non_coding_transcript_variant
NW_005392832.1	447337	T	C	downstream_gene_variant,intron_variant,non_coding_transcript_variant
NW_005392832.1	489161	A	G	intron_variant,non_coding_transcript_variant
NW_005392832.1	503816	G	A	intron_variant,non_coding_transcript_variant
NW_005392832.1	503819	T	G	intron_variant,non_coding_transcript_variant
NW_005392832.1	503820	T	C	intron_variant,non_coding_transcript_variant
NW_005392832.1	503988	T	C	intron_variant,non_coding_transcript_variant
NW_005392832.1	526928	A	G	intron_variant,non_coding_transcript_variant
NW_005392832.1	559414	G	A	intron_variant,non_coding_transcript_variant
NW_005392832.1	559526	T	G	intron_variant,non_coding_transcript_variant
NW_005392832.1	559633	T	A	intron_variant,non_coding_transcript_variant
NW_005392832.1	576936	C	T	intron_variant,non_coding_transcript_variant
NW_005392832.1	576940	A	G	intron_variant,non_coding_transcript_variant
NW_005392832.1	576945	A	G	intron_variant,non_coding_transcript_variant
NW_005392832.1	576955	T	C	intron_variant,non_coding_transcript_variant
NW_005392832.1	576962	C	T	intron_variant,non_coding_transcript_variant
NW_005392832.1	576982	C	T	intron_variant,non_coding_transcript_variant
NW_005392832.1	577087	T	G	intron_variant,non_coding_transcript_variant
NW_005392832.1	637334	T	A	intron_variant
NW_005392832.1	638631	G	A	intron_variant
NW_005392832.1	638657	A	G	intron_variant
NW_005392832.1	638908	T	C	intron_variant
NW_005392832.1	638947	G	A	intron_variant
NW_005392832.1	639050	C	T	intron_variant
NW_005392832.1	651735	T	C	intron_variant
NW_005392832.1	662363	C	G	intron_variant
NW_005392832.1	662474	T	C	intron_variant
NW_005392832.1	662489	T	C	intron_variant
NW_005392832.1	667518	C	T	intron_variant
NW_005392832.1	667562	G	A	intron_variant
NW_005392832.1	667681	C	A	intron_variant
NW_005392832.1	667727	A	G	intron_variant
NW_005392832.1	667750	T	G	intron_variant
NW_005392832.1	700194	C	T	intron_variant
NW_005392832.1	700249	C	A	intron_variant
NW_005392832.1	701121	G	A	intron_variant
NW_005392832.1	701159	T	C	intron_variant
NW_005392832.1	701224	A	G	intron_variant
NW_005392832.1	701258	G	C	intron_variant
NW_005392832.1	701260	C	T	intron_variant
NW_005392832.1	701303	C	G	intron_variant
NW_005392832.1	706662	A	C	intron_variant
NW_005392832.1	706718	G	A	intron_variant
NW_005392832.1	711634	C	G	intron_variant
NW_005392832.1	711690	T	C	intron_variant
NW_005392832.1	717391	A	G	intron_variant
NW_005392832.1	719135	A	T	intron_variant
NW_005392832.1	719200	C	T	intron_variant
NW_005392832.1	719354	C	T	intron_variant
NW_005392832.1	719373	C	A	intron_variant
NW_005392832.1	719415	G	A	intron_variant
NW_005392832.1	725143	A	T	upstream_gene_variant,intergenic_region
NW_005392832.1	725415	G	A	upstream_gene_variant,intergenic_region
NW_005392832.1	737238	C	T	intergenic_region
NW_005392832.1	737264	T	C	intergenic_region
NW_005392832.1	737281	G	T	intergenic_region
NW_005392832.1	743456	A	G	intergenic_region
NW_005392832.1	743480	T	C	intergenic_region
NW_005392832.1	748385	A	G	intergenic_region
NW_005392832.1	748474	G	A	intergenic_region
NW_005392832.1	748497	G	C	intergenic_region
NW_005392832.1	758697	G	A	intergenic_region
NW_005392832.1	758714	T	C	intergenic_region
NW_005392832.1	758715	G	A	intergenic_region
NW_005392832.1	780480	C	G	intergenic_region
NW_005392832.1	786059	T	C	intergenic_region
NW_005392832.1	788838	A	G	intergenic_region
NW_005392832.1	788963	G	A	intergenic_region
NW_005392832.1	796940	A	G	intergenic_region
NW_005392833.1	15615	G	A	intron_variant,non_coding_transcript_variant
NW_005392833.1	15625	G	A	intron_variant,non_coding_transcript_variant
NW_005392833.1	15683	A	G	intron_variant,non_coding_transcript_variant
NW_005392833.1	15817	A	G	intron_variant,non_coding_transcript_variant
NW_005392833.1	15821	A	G	intron_variant,non_coding_transcript_variant
NW_005392833.1	18407	G	A	intron_variant,non_coding_transcript_variant
NW_005392833.1	18459	G	C	intron_variant,non_coding_transcript_variant
NW_005392833.1	18585	C	T	intron_variant,non_coding_transcript_variant
NW_005392833.1	18622	T	C	intron_variant,non_coding_transcript_variant
NW_005392833.1	18639	G	A	intron_variant,non_coding_transcript_variant
NW_005392833.1	34352	A	G	intron_variant,non_coding_transcript_variant
NW_005392833.1	34400	T	C	intron_variant,non_coding_transcript_variant
NW_005392833.1	34443	A	T	intron_variant,non_coding_transcript_variant
NW_005392833.1	53722	T	G	intron_variant,non_coding_transcript_variant
NW_005392833.1	53738	T	C	intron_variant,non_coding_transcript_variant
NW_005392833.1	53747	G	C	intron_variant,non_coding_transcript_variant
NW_005392833.1	53782	G	A	intron_variant,non_coding_transcript_variant
NW_005392833.1	53853	G	A	intron_variant,non_coding_transcript_variant
NW_005392833.1	53856	A	G	intron_variant,non_coding_transcript_variant
NW_005392833.1	53862	T	C	intron_variant,non_coding_transcript_variant
NW_005392833.1	53864	T	G	intron_variant,non_coding_transcript_variant
NW_005392833.1	53869	T	C	intron_variant,non_coding_transcript_variant
NW_005392833.1	53880	A	G	intron_variant,non_coding_transcript_variant
NW_005392833.1	53893	C	G	intron_variant,non_coding_transcript_variant
NW_005392833.1	57811	T	C	intron_variant,non_coding_transcript_variant
NW_005392833.1	57835	T	C	intron_variant,non_coding_transcript_variant
NW_005392833.1	57926	C	T	intron_variant,non_coding_transcript_variant
NW_005392834.1	8080	T	C	upstream_gene_variant,downstream_gene_variant,intergenic_region
NW_005392834.1	8110	G	C	upstream_gene_variant,downstream_gene_variant,intergenic_region
NW_005392834.1	23183	T	C	intergenic_region
NW_005392834.1	28579	T	A	intergenic_region
NW_005392834.1	28580	T	A	intergenic_region
NW_005392834.1	28743	C	G	intergenic_region
NW_005392834.1	28846	C	T	intergenic_region
NW_005392834.1	28852	T	C	intergenic_region
NW_005392834.1	28859	G	C	intergenic_region
NW_005392834.1	28926	A	C	intergenic_region
NW_005392834.1	28960	G	T	intergenic_region
NW_005392834.1	37627	T	C	intergenic_region
NW_005392834.1	37634	A	G	intergenic_region
NW_005392834.1	37643	C	T	intergenic_region
NW_005392834.1	53279	C	T	intergenic_region
NW_005392834.1	53281	G	A	intergenic_region
NW_005392834.1	53314	G	A	intergenic_region
NW_005392834.1	53327	C	T	intergenic_region
NW_005392834.1	53331	C	T	intergenic_region
NW_005392834.1	53333	T	C	intergenic_region
NW_005392834.1	53385	G	A	intergenic_region
NW_005392834.1	59364	T	A	intergenic_region
NW_005392834.1	59435	G	A	intergenic_region
NW_005392834.1	59499	T	C	intergenic_region
NW_005392834.1	71395	A	G	intergenic_region
NW_005392834.1	71467	T	C	intergenic_region
NW_005392834.1	77326	C	G	intergenic_region
NW_005392834.1	77351	C	T	intergenic_region
NW_005392834.1	77425	C	T	intergenic_region
NW_005392834.1	77426	G	T	intergenic_region
NW_005392834.1	79742	C	T	intergenic_region
NW_005392834.1	79748	G	A	intergenic_region
NW_005392834.1	79762	G	T	intergenic_region
NW_005392834.1	79964	A	T	intergenic_region
NW_005392834.1	79965	C	T	intergenic_region
NW_005392834.1	79995	C	T	intergenic_region
NW_005392834.1	85869	G	A	intergenic_region
NW_005392834.1	88635	C	G	intergenic_region
NW_005392834.1	88654	C	T	intergenic_region
NW_005392834.1	88944	G	A	intergenic_region
NW_005392834.1	89179	A	T	intergenic_region
NW_005392834.1	93594	G	A	intergenic_region
NW_005392834.1	99264	G	C	intergenic_region
NW_005392834.1	99400	C	T	intergenic_region
NW_005392834.1	99634	T	C	intergenic_region
NW_005392834.1	99662	G	A	intergenic_region
NW_005392834.1	99674	G	A	intergenic_region
NW_005392834.1	100340	C	T	intergenic_region
NW_005392834.1	100369	G	T	intergenic_region
NW_005392834.1	100375	A	C	intergenic_region
NW_005392834.1	100377	A	C	intergenic_region
NW_005392834.1	100379	G	C	intergenic_region
NW_005392834.1	100382	C	T	intergenic_region
NW_005392834.1	100386	A	T	intergenic_region
NW_005392834.1	100387	G	C	intergenic_region
NW_005392834.1	100388	C	T	intergenic_region
NW_005392834.1	100390	G	T	intergenic_region
NW_005392834.1	100391	C	T	intergenic_region
NW_005392834.1	100393	C	T	intergenic_region
NW_005392834.1	100394	A	T	intergenic_region
NW_005392834.1	100396	G	T	intergenic_region
NW_005392834.1	100449	T	C	intergenic_region
NW_005392834.1	100471	T	C	intergenic_region
NW_005392834.1	101438	A	G	intergenic_region
NW_005392834.1	112698	G	A	intergenic_region
NW_005392834.1	112725	G	A	intergenic_region
NW_005392834.1	114441	G	A	intergenic_region
NW_005392834.1	114663	A	G	intergenic_region
NW_005392834.1	122994	C	T	intergenic_region
NW_005392834.1	128270	G	A	intergenic_region
NW_005392834.1	147306	T	C	intergenic_region
NW_005392834.1	179982	C	T	intergenic_region
NW_005392834.1	183677	T	C	intergenic_region
NW_005392834.1	183695	A	T	intergenic_region
NW_005392834.1	186514	T	C	intergenic_region
NW_005392834.1	186796	T	C	intergenic_region
NW_005392834.1	198368	G	A	intergenic_region
NW_005392834.1	199978	G	A	intergenic_region
NW_005392834.1	200147	A	C	intergenic_region
NW_005392834.1	221837	C	T	intergenic_region
NW_005392834.1	221877	T	A	intergenic_region
NW_005392834.1	221934	G	A	intergenic_region
NW_005392834.1	221958	C	T	intergenic_region
NW_005392834.1	222064	A	G	intergenic_region
NW_005392834.1	223168	T	C	intergenic_region
NW_005392834.1	273691	C	T	intergenic_region
NW_005392834.1	277935	T	G	intergenic_region
NW_005392834.1	278144	C	T	intergenic_region
NW_005392834.1	278183	C	T	intergenic_region
NW_005392834.1	278188	T	G	intergenic_region
NW_005392834.1	278208	T	C	intergenic_region
NW_005392834.1	278214	T	C	intergenic_region
NW_005392834.1	280760	C	T	intergenic_region
NW_005392834.1	280790	A	G	intergenic_region
NW_005392834.1	280812	T	G	intergenic_region
NW_005392834.1	280823	A	G	intergenic_region
NW_005392834.1	280833	G	A	intergenic_region
NW_005392834.1	280914	T	G	intergenic_region
NW_005392834.1	280960	C	T	intergenic_region
NW_005392834.1	280967	C	G	intergenic_region
NW_005392834.1	281077	A	G	intergenic_region
NW_005392834.1	281096	C	A	intergenic_region
NW_005392834.1	281163	T	C	intergenic_region
NW_005392834.1	285246	T	C	intergenic_region
NW_005392834.1	285367	C	A	intergenic_region
NW_005392834.1	285377	C	T	intergenic_region
NW_005392834.1	285425	A	C	intergenic_region
NW_005392834.1	285492	C	T	intergenic_region
NW_005392834.1	285562	G	A	intergenic_region
NW_005392834.1	285566	T	C	intergenic_region
NW_005392834.1	285570	G	A	intergenic_region
NW_005392834.1	285591	G	A	intergenic_region
NW_005392834.1	285611	A	G	intergenic_region
NW_005392834.1	299503	G	A	intergenic_region
NW_005392834.1	330904	C	T	intron_variant,non_coding_transcript_variant
NW_005392834.1	331033	G	A	intron_variant,non_coding_transcript_variant
NW_005392834.1	331086	G	A	intron_variant,non_coding_transcript_variant
NW_005392834.1	333476	G	A	intron_variant,non_coding_transcript_variant
NW_005392834.1	333610	C	G	intron_variant,non_coding_transcript_variant
NW_005392834.1	333616	A	G	intron_variant,non_coding_transcript_variant
NW_005392834.1	333625	A	T	intron_variant,non_coding_transcript_variant
NW_005392834.1	333633	A	C	intron_variant,non_coding_transcript_variant
NW_005392834.1	333634	T	C	intron_variant,non_coding_transcript_variant
NW_005392834.1	333636	C	T	intron_variant,non_coding_transcript_variant
NW_005392834.1	333642	A	G	intron_variant,non_coding_transcript_variant
NW_005392834.1	340744	A	C	intron_variant,non_coding_transcript_variant
NW_005392834.1	340755	A	C	intron_variant,non_coding_transcript_variant
NW_005392834.1	356316	G	A	intron_variant,non_coding_transcript_variant
NW_005392834.1	387894	C	T	intron_variant,non_coding_transcript_variant
NW_005392834.1	400657	C	T	intron_variant,non_coding_transcript_variant
NW_005392834.1	400658	A	G	intron_variant,non_coding_transcript_variant
NW_005392834.1	400662	C	T	intron_variant,non_coding_transcript_variant
NW_005392834.1	400663	G	A	intron_variant,non_coding_transcript_variant
NW_005392834.1	400699	G	A	intron_variant,non_coding_transcript_variant
NW_005392834.1	406916	T	C	intron_variant,non_coding_transcript_variant
NW_005392834.1	407911	A	G	intron_variant,non_coding_transcript_variant
NW_005392834.1	419576	C	T	intron_variant,non_coding_transcript_variant
NW_005392834.1	419987	C	A	intron_variant,non_coding_transcript_variant
NW_005392834.1	420008	G	A	intron_variant,non_coding_transcript_variant
NW_005392834.1	426779	T	C	intron_variant,non_coding_transcript_variant
NW_005392834.1	430048	C	G	intron_variant,non_coding_transcript_variant
NW_005392834.1	430069	T	C	intron_variant,non_coding_transcript_variant
NW_005392834.1	430083	T	C	intron_variant,non_coding_transcript_variant
NW_005392834.1	430084	G	A	intron_variant,non_coding_transcript_variant
NW_005392834.1	430085	A	C	intron_variant,non_coding_transcript_variant
NW_005392834.1	430087	C	T	intron_variant,non_coding_transcript_variant
NW_005392834.1	430094	G	A	intron_variant,non_coding_transcript_variant
NW_005392834.1	430103	G	A	intron_variant,non_coding_transcript_variant
NW_005392834.1	430106	T	C	intron_variant,non_coding_transcript_variant
NW_005392834.1	430107	G	A	intron_variant,non_coding_transcript_variant
NW_005392834.1	434845	T	C	intron_variant,non_coding_transcript_variant
NW_005392834.1	434856	T	A	intron_variant,non_coding_transcript_variant
NW_005392834.1	434905	C	T	intron_variant,non_coding_transcript_variant
NW_005392834.1	435340	C	T	intron_variant,non_coding_transcript_variant
NW_005392834.1	435376	G	A	intron_variant,non_coding_transcript_variant
NW_005392834.1	436189	G	A	intron_variant,non_coding_transcript_variant
NW_005392834.1	436270	C	A	intron_variant,non_coding_transcript_variant
NW_005392834.1	436304	C	T	intron_variant,non_coding_transcript_variant
NW_005392834.1	436333	C	T	intron_variant,non_coding_transcript_variant
NW_005392834.1	436375	G	T	intron_variant,non_coding_transcript_variant
NW_005392834.1	436385	A	G	intron_variant,non_coding_transcript_variant
NW_005392834.1	436586	A	C	intron_variant,non_coding_transcript_variant
NW_005392834.1	436590	A	G	intron_variant,non_coding_transcript_variant
NW_005392834.1	438925	A	C	intron_variant,non_coding_transcript_variant
NW_005392834.1	451389	G	A	intron_variant,non_coding_transcript_variant
NW_005392834.1	451391	A	C	intron_variant,non_coding_transcript_variant
NW_005392834.1	451426	T	C	intron_variant,non_coding_transcript_variant
NW_005392834.1	451486	C	T	intron_variant,non_coding_transcript_variant
NW_005392834.1	451487	G	A	intron_variant,non_coding_transcript_variant
NW_005392834.1	451521	G	A	intron_variant,non_coding_transcript_variant
NW_005392834.1	451612	C	A	intron_variant,non_coding_transcript_variant
NW_005392834.1	451627	G	T	intron_variant,non_coding_transcript_variant
NW_005392834.1	456543	C	T	intron_variant,non_coding_transcript_variant
NW_005392834.1	456556	G	A	intron_variant,non_coding_transcript_variant
NW_005392834.1	459047	G	A	intron_variant,non_coding_transcript_variant
NW_005392834.1	459060	G	A	intron_variant,non_coding_transcript_variant
NW_005392834.1	459084	A	T	intron_variant,non_coding_transcript_variant
NW_005392834.1	459087	T	C	intron_variant,non_coding_transcript_variant
NW_005392834.1	459093	C	T	intron_variant,non_coding_transcript_variant
NW_005392834.1	459155	C	T	intron_variant,non_coding_transcript_variant
NW_005392834.1	459165	G	A	intron_variant,non_coding_transcript_variant
NW_005392834.1	462064	G	C	intron_variant,non_coding_transcript_variant
NW_005392834.1	462076	G	A	intron_variant,non_coding_transcript_variant
NW_005392834.1	475063	T	C	intron_variant,non_coding_transcript_variant
NW_005392834.1	475090	A	G	intron_variant,non_coding_transcript_variant
NW_005392834.1	482875	T	C	intron_variant,non_coding_transcript_variant
NW_005392834.1	482950	C	A	intron_variant,non_coding_transcript_variant
NW_005392834.1	482956	C	A	intron_variant,non_coding_transcript_variant
NW_005392834.1	482967	C	T	intron_variant,non_coding_transcript_variant
NW_005392834.1	482973	C	T	intron_variant,non_coding_transcript_variant
NW_005392834.1	482976	G	C	intron_variant,non_coding_transcript_variant
NW_005392834.1	482981	C	T	intron_variant,non_coding_transcript_variant
NW_005392834.1	482991	T	C	intron_variant,non_coding_transcript_variant
NW_005392834.1	482993	A	G	intron_variant,non_coding_transcript_variant
NW_005392834.1	482996	C	G	intron_variant,non_coding_transcript_variant
NW_005392834.1	492981	T	A	intron_variant,non_coding_transcript_variant
NW_005392834.1	496466	A	G	intron_variant,non_coding_transcript_variant
NW_005392834.1	511224	G	A	intron_variant,non_coding_transcript_variant
NW_005392834.1	511259	A	G	intron_variant,non_coding_transcript_variant
NW_005392834.1	512225	C	T	intron_variant,non_coding_transcript_variant
NW_005392834.1	512231	C	A	intron_variant,non_coding_transcript_variant
NW_005392834.1	512261	A	G	intron_variant,non_coding_transcript_variant
NW_005392834.1	513636	T	C	intron_variant,non_coding_transcript_variant
NW_005392834.1	517605	A	G	intron_variant,non_coding_transcript_variant
NW_005392834.1	520038	A	G	intron_variant,non_coding_transcript_variant
NW_005392834.1	537965	G	C	intron_variant,non_coding_transcript_variant
NW_005392834.1	542812	G	T	downstream_gene_variant,intergenic_region
NW_005392834.1	542873	G	T	downstream_gene_variant,intergenic_region
NW_005392834.1	542874	G	A	downstream_gene_variant,intergenic_region
NW_005392834.1	542880	G	A	downstream_gene_variant,intergenic_region
NW_005392834.1	542979	T	G	downstream_gene_variant,intergenic_region
NW_005392834.1	542990	T	C	downstream_gene_variant,intergenic_region
NW_005392834.1	543000	G	A	downstream_gene_variant,intergenic_region
NW_005392834.1	549380	T	C	upstream_gene_variant,downstream_gene_variant,intergenic_region
NW_005392834.1	549402	T	C	upstream_gene_variant,downstream_gene_variant,intergenic_region
NW_005392834.1	549509	C	T	upstream_gene_variant,downstream_gene_variant,intergenic_region
NW_005392834.1	549537	A	C	upstream_gene_variant,downstream_gene_variant,intergenic_region
NW_005392834.1	554024	G	A	intron_variant,non_coding_transcript_variant
NW_005392834.1	581428	C	T	intergenic_region
NW_005392834.1	585260	A	G	intergenic_region
NW_005392834.1	585283	T	G	intergenic_region
NW_005392834.1	585293	G	A	intergenic_region
NW_005392834.1	585490	A	T	intergenic_region
NW_005392834.1	585526	C	T	intergenic_region
NW_005392834.1	585744	G	A	intergenic_region
NW_005392834.1	590579	G	A	intergenic_region
NW_005392834.1	590611	T	A	intergenic_region
NW_005392834.1	590710	A	C	intergenic_region
NW_005392834.1	590758	A	G	intergenic_region
NW_005392834.1	596996	A	T	upstream_gene_variant,downstream_gene_variant,intergenic_region
NW_005392834.1	597031	A	T	upstream_gene_variant,downstream_gene_variant,intergenic_region
NW_005392834.1	597042	G	A	upstream_gene_variant,downstream_gene_variant,intergenic_region
NW_005392834.1	597058	T	A	upstream_gene_variant,downstream_gene_variant,intergenic_region
NW_005392834.1	605062	G	A	intron_variant,non_coding_transcript_variant
NW_005392834.1	621612	T	G	intron_variant,non_coding_transcript_variant
NW_005392834.1	621633	G	T	intron_variant,non_coding_transcript_variant
NW_005392834.1	655540	G	A	intron_variant,non_coding_transcript_variant
NW_005392834.1	655563	C	G	intron_variant,non_coding_transcript_variant
NW_005392834.1	655622	G	A	intron_variant,non_coding_transcript_variant
NW_005392834.1	657429	G	A	intron_variant,non_coding_transcript_variant
NW_005392834.1	657454	G	A	intron_variant,non_coding_transcript_variant
NW_005392834.1	657615	G	T	intron_variant,non_coding_transcript_variant
NW_005392834.1	657619	G	A	intron_variant,non_coding_transcript_variant
NW_005392834.1	657660	G	C	intron_variant,non_coding_transcript_variant
NW_005392834.1	657678	G	A	intron_variant,non_coding_transcript_variant
NW_005392834.1	657681	C	T	intron_variant,non_coding_transcript_variant
NW_005392834.1	657703	A	T,C	intron_variant,non_coding_transcript_variant
NW_005392834.1	666782	G	C	intron_variant,non_coding_transcript_variant
NW_005392834.1	666894	T	G	intron_variant,non_coding_transcript_variant
NW_005392834.1	666911	A	G	intron_variant,non_coding_transcript_variant
NW_005392834.1	666965	G	C	intron_variant,non_coding_transcript_variant
NW_005392834.1	671016	T	C	intron_variant,non_coding_transcript_variant
NW_005392834.1	720732	T	C	intron_variant,non_coding_transcript_variant
NW_005392834.1	727465	T	C	intron_variant,non_coding_transcript_variant
NW_005392834.1	731685	C	T	upstream_gene_variant,downstream_gene_variant,intergenic_region
NW_005392834.1	731733	A	C	upstream_gene_variant,downstream_gene_variant,intergenic_region
NW_005392835.1	1792	T	C	intergenic_region
NW_005392835.1	1919	G	A	intergenic_region
NW_005392835.1	2270	T	G	intergenic_region
NW_005392835.1	10942	C	T	intergenic_region
NW_005392835.1	10945	A	G	intergenic_region
NW_005392835.1	10975	A	G	intergenic_region
NW_005392835.1	10989	C	T	intergenic_region
NW_005392835.1	13990	T	C	intergenic_region
NW_005392835.1	13992	C	T	intergenic_region
NW_005392835.1	13999	G	A	intergenic_region
NW_005392835.1	14039	C	A	intergenic_region
NW_005392835.1	27413	G	A	intergenic_region
NW_005392835.1	27433	G	T	intergenic_region
NW_005392835.1	27488	C	T	intergenic_region
NW_005392835.1	29117	T	C	intergenic_region
NW_005392835.1	29292	C	T	intergenic_region
NW_005392835.1	34202	C	T	intergenic_region
NW_005392835.1	68551	T	A	intergenic_region
NW_005392835.1	68554	C	T	intergenic_region
NW_005392835.1	68588	C	T	intergenic_region
NW_005392835.1	68798	T	C	intergenic_region
NW_005392835.1	68811	T	C	intergenic_region
NW_005392835.1	90681	G	A	intergenic_region
NW_005392835.1	90715	C	T	intergenic_region
NW_005392835.1	90744	T	G	intergenic_region
NW_005392835.1	91062	A	C	intergenic_region
NW_005392835.1	91120	G	C	intergenic_region
NW_005392835.1	91304	G	A	intergenic_region
NW_005392835.1	91434	G	T	intergenic_region
NW_005392835.1	93882	C	T	intergenic_region
NW_005392835.1	93909	G	T	intergenic_region
NW_005392835.1	93990	A	G	intergenic_region
NW_005392835.1	107762	G	T	intergenic_region
NW_005392835.1	107788	A	G	intergenic_region
NW_005392835.1	107836	C	T	intergenic_region
NW_005392835.1	110356	G	T	intergenic_region
NW_005392835.1	110370	C	T,G	intergenic_region
NW_005392835.1	122350	A	G	intergenic_region
NW_005392835.1	122364	T	A	intergenic_region
NW_005392835.1	122412	C	T	intergenic_region
NW_005392835.1	124005	C	T	intergenic_region
NW_005392835.1	133776	C	A	intergenic_region
NW_005392835.1	138538	T	C	intergenic_region
NW_005392835.1	138666	G	A	intergenic_region
NW_005392835.1	148827	T	C	intergenic_region
NW_005392835.1	148858	A	G	intergenic_region
NW_005392835.1	148869	A	G	intergenic_region
NW_005392835.1	148987	G	T	intergenic_region
NW_005392835.1	149008	T	C	intergenic_region
NW_005392835.1	149010	G	A	intergenic_region
NW_005392835.1	149016	C	T	intergenic_region
NW_005392835.1	149054	G	A	intergenic_region
NW_005392835.1	149057	C	G	intergenic_region
NW_005392835.1	149113	A	G	intergenic_region
NW_005392835.1	149167	C	T	intergenic_region
NW_005392835.1	168610	T	C	intergenic_region
NW_005392835.1	168673	T	C	intergenic_region
NW_005392835.1	172484	C	T	intergenic_region
NW_005392835.1	176729	G	A	intergenic_region
NW_005392835.1	178692	G	A	intergenic_region
NW_005392835.1	178796	G	C	intergenic_region
NW_005392835.1	201568	A	C	downstream_gene_variant,intergenic_region
NW_005392835.1	214886	T	C	intergenic_region
NW_005392835.1	214902	C	T	intergenic_region
NW_005392835.1	214961	A	C	intergenic_region
NW_005392835.1	215070	A	G	intergenic_region
NW_005392835.1	227711	T	C	upstream_gene_variant,downstream_gene_variant,intergenic_region
NW_005392835.1	227730	G	A	upstream_gene_variant,downstream_gene_variant,intergenic_region
NW_005392835.1	232594	A	C	intergenic_region
NW_005392835.1	240687	C	T	intergenic_region
NW_005392835.1	247847	G	A	intergenic_region
NW_005392835.1	261657	G	A	intergenic_region
NW_005392835.1	277824	T	C	intergenic_region
NW_005392835.1	277858	G	T	intergenic_region
NW_005392835.1	279671	A	G	intergenic_region
NW_005392835.1	315506	G	A	intergenic_region
NW_005392835.1	315582	A	T	intergenic_region
NW_005392835.1	315598	T	C	intergenic_region
NW_005392835.1	315625	G	C	intergenic_region
NW_005392835.1	315672	A	G	intergenic_region
NW_005392835.1	319275	C	T	intergenic_region
NW_005392835.1	337240	G	T	intergenic_region
NW_005392835.1	339501	A	G	intergenic_region
NW_005392835.1	371784	T	C	intergenic_region
NW_005392835.1	379168	G	A	intergenic_region
NW_005392835.1	401716	G	A	intergenic_region
NW_005392835.1	401772	A	G	intergenic_region
NW_005392835.1	424546	A	G	intergenic_region
NW_005392835.1	424649	G	A	intergenic_region
NW_005392835.1	424657	G	A	intergenic_region
NW_005392835.1	424666	T	C	intergenic_region
NW_005392835.1	430002	C	T	intergenic_region
NW_005392835.1	430070	T	C	intergenic_region
NW_005392835.1	470444	T	C	intergenic_region
NW_005392835.1	470543	T	G	intergenic_region
NW_005392835.1	470633	A	G	intergenic_region
NW_005392835.1	470654	T	C	intergenic_region
NW_005392835.1	470809	A	G	intergenic_region
NW_005392835.1	487576	A	T	intergenic_region
NW_005392835.1	487605	C	T	intergenic_region
NW_005392835.1	487907	C	T	intergenic_region
NW_005392835.1	511021	G	A	intergenic_region
NW_005392835.1	511044	T	C	intergenic_region
NW_005392835.1	525895	T	C	intergenic_region
NW_005392835.1	526059	T	A	intergenic_region
NW_005392835.1	526062	C	T	intergenic_region
NW_005392835.1	541893	A	G	intergenic_region
NW_005392835.1	541915	T	C	intergenic_region
NW_005392835.1	542083	G	A	intergenic_region
NW_005392835.1	553564	A	T	intergenic_region
NW_005392835.1	553782	T	A	intergenic_region
NW_005392835.1	553785	G	T	intergenic_region
NW_005392835.1	553796	C	T	intergenic_region
NW_005392835.1	613328	A	G	intergenic_region
NW_005392835.1	647591	G	T	intergenic_region
NW_005392835.1	647607	A	G	intergenic_region
NW_005392835.1	647696	T	C	intergenic_region
NW_005392835.1	647750	T	G	intergenic_region
NW_005392835.1	686237	T	C	intergenic_region
NW_005392835.1	686252	G	A	intergenic_region
NW_005392835.1	686304	G	T	intergenic_region
NW_005392835.1	691459	T	C	intergenic_region
NW_005392835.1	739003	G	A	intergenic_region
NW_005392835.1	742425	G	A	intergenic_region
NW_005392835.1	742469	C	T	intergenic_region
NW_005392835.1	742546	T	C	intergenic_region
NW_005392835.1	742579	C	T	intergenic_region
NW_005392835.1	793473	T	G	intron_variant
NW_005392835.1	808739	T	C	intron_variant
NW_005392835.1	815699	A	C	intron_variant
NW_005392835.1	818317	T	A	intron_variant
NW_005392835.1	828067	T	C	intron_variant
NW_005392835.1	839762	C	A	intron_variant
NW_005392835.1	854268	C	T	intergenic_region
NW_005392835.1	866724	C	T	intergenic_region
NW_005392835.1	907487	T	C	intergenic_region
NW_005392835.1	907511	A	G	intergenic_region
NW_005392835.1	907514	G	T	intergenic_region
NW_005392835.1	907520	C	T	intergenic_region
NW_005392835.1	907544	G	A	intergenic_region
NW_005392835.1	907547	C	T	intergenic_region
NW_005392835.1	915595	A	C	intergenic_region
NW_005392835.1	915764	C	T	intergenic_region
NW_005392835.1	935911	T	A	intergenic_region
NW_005392836.1	9135	A	G	intergenic_region
NW_005392836.1	18259	G	A	intergenic_region
NW_005392836.1	18284	A	G	intergenic_region
NW_005392836.1	18309	C	T	intergenic_region
NW_005392836.1	18314	C	A	intergenic_region
NW_005392836.1	18446	A	G	intergenic_region
NW_005392836.1	36416	A	C	intergenic_region
NW_005392836.1	36461	T	C	intergenic_region
NW_005392836.1	36467	C	T	intergenic_region
NW_005392836.1	36614	G	T	intergenic_region
NW_005392836.1	36626	G	C	intergenic_region
NW_005392836.1	41277	C	T	intergenic_region
NW_005392836.1	41413	T	C	intergenic_region
NW_005392836.1	41440	C	T	intergenic_region
NW_005392836.1	65821	A	T	intergenic_region
NW_005392836.1	65872	G	C	intergenic_region
NW_005392836.1	65874	C	T	intergenic_region
NW_005392836.1	65875	A	G	intergenic_region
NW_005392836.1	65899	G	A	intergenic_region
NW_005392836.1	66044	C	T	intergenic_region
NW_005392836.1	66089	C	T	intergenic_region
NW_005392836.1	87571	C	T	intergenic_region
NW_005392836.1	88918	C	T	intergenic_region
NW_005392836.1	91440	A	G	intergenic_region
NW_005392836.1	91443	G	T	intergenic_region
NW_005392836.1	94903	T	C	intergenic_region
NW_005392836.1	94942	T	C	intergenic_region
NW_005392836.1	99811	G	A	intergenic_region
NW_005392836.1	99907	C	A	intergenic_region
NW_005392836.1	100714	T	C	intergenic_region
NW_005392836.1	100737	C	T	intergenic_region
NW_005392836.1	100828	A	C	intergenic_region
NW_005392836.1	100863	A	C	intergenic_region
NW_005392836.1	100874	A	G	intergenic_region
NW_005392836.1	100890	G	A	intergenic_region
NW_005392836.1	112532	G	A	intergenic_region
NW_005392836.1	121381	A	C	intergenic_region
NW_005392836.1	121415	T	C	intergenic_region
NW_005392836.1	138155	C	T	intergenic_region
NW_005392836.1	139401	T	C	intergenic_region
NW_005392836.1	139406	C	T	intergenic_region
NW_005392836.1	139410	C	G	intergenic_region
NW_005392836.1	139417	A	T	intergenic_region
NW_005392836.1	147300	C	T	intergenic_region
NW_005392836.1	147413	A	G	intergenic_region
NW_005392836.1	200298	G	T	intergenic_region
NW_005392836.1	200389	T	C	intergenic_region
NW_005392836.1	200392	G	A	intergenic_region
NW_005392836.1	200404	T	C	intergenic_region
NW_005392836.1	206466	G	C	intergenic_region
NW_005392836.1	206485	T	C	intergenic_region
NW_005392836.1	206486	G	T	intergenic_region
NW_005392836.1	206535	T	C	intergenic_region
NW_005392836.1	206550	C	T	intergenic_region
NW_005392836.1	206873	G	A	intergenic_region
NW_005392836.1	206899	C	T	intergenic_region
NW_005392836.1	206964	G	A	intergenic_region
NW_005392836.1	206976	G	A	intergenic_region
NW_005392836.1	206983	C	T	intergenic_region
NW_005392836.1	207054	G	T	intergenic_region
NW_005392836.1	221157	C	A	intergenic_region
NW_005392836.1	227829	C	T	intergenic_region
NW_005392836.1	228005	T	C	intergenic_region
NW_005392836.1	229093	A	G	intergenic_region
NW_005392836.1	229175	A	G	intergenic_region
NW_005392836.1	249095	C	T	intergenic_region
NW_005392836.1	264929	G	A	intergenic_region
NW_005392836.1	265124	C	T	intergenic_region
NW_005392836.1	274643	C	G	intergenic_region
NW_005392836.1	288760	G	A	intergenic_region
NW_005392836.1	291609	G	C	intergenic_region
NW_005392836.1	291675	T	G	intergenic_region
NW_005392836.1	291734	T	C	intergenic_region
NW_005392836.1	291814	T	C	intergenic_region
NW_005392836.1	321873	A	G	intergenic_region
NW_005392836.1	338103	G	T	intergenic_region
NW_005392836.1	346751	C	G	intergenic_region
NW_005392836.1	346791	A	G	intergenic_region
NW_005392836.1	349750	G	C	intergenic_region
NW_005392836.1	349755	A	G	intergenic_region
NW_005392836.1	376071	T	G	intergenic_region
NW_005392836.1	376172	C	A	intergenic_region
NW_005392836.1	376186	T	C	intergenic_region
NW_005392836.1	387599	G	A	intergenic_region
NW_005392836.1	387628	G	T	intergenic_region
NW_005392836.1	396879	C	T	intergenic_region
NW_005392836.1	397038	C	T	intergenic_region
NW_005392836.1	397265	G	A	intergenic_region
NW_005392836.1	415976	A	G	intergenic_region
NW_005392836.1	415977	A	G	intergenic_region
NW_005392836.1	415986	A	G	intergenic_region
NW_005392836.1	415988	T	C	intergenic_region
NW_005392836.1	415989	G	A	intergenic_region
NW_005392836.1	415992	T	A	intergenic_region
NW_005392836.1	416005	A	G	intergenic_region
NW_005392836.1	416012	C	T	intergenic_region
NW_005392836.1	416013	A	G	intergenic_region
NW_005392836.1	425766	C	T	intergenic_region
NW_005392836.1	426099	T	A	intergenic_region
NW_005392836.1	456028	C	T	intergenic_region
NW_005392836.1	456045	G	C	intergenic_region
NW_005392836.1	458551	A	G	intergenic_region
NW_005392836.1	459739	A	G	intergenic_region
NW_005392836.1	459751	A	C	intergenic_region
NW_005392836.1	459769	G	T	intergenic_region
NW_005392836.1	459876	C	T	intergenic_region
NW_005392836.1	462991	T	C	intergenic_region
NW_005392836.1	469981	T	A	intergenic_region
NW_005392836.1	470128	T	A	intergenic_region
NW_005392836.1	471911	G	A	intergenic_region
NW_005392836.1	476267	C	G	intergenic_region
NW_005392836.1	504843	C	T	intergenic_region
NW_005392836.1	504934	T	C	intergenic_region
NW_005392836.1	505122	G	A	intergenic_region
NW_005392836.1	505864	T	C	intergenic_region
NW_005392836.1	525933	A	G	intergenic_region
NW_005392836.1	525980	T	C	intergenic_region
NW_005392836.1	526104	G	C	intergenic_region
NW_005392836.1	526124	A	T,C	intergenic_region
NW_005392836.1	530557	T	A	intergenic_region
NW_005392836.1	534214	G	A	intergenic_region
NW_005392836.1	534259	C	T	intergenic_region
NW_005392836.1	534300	T	G	intergenic_region
NW_005392836.1	542640	A	G	intergenic_region
NW_005392836.1	542698	C	G	intergenic_region
NW_005392836.1	542718	T	C	intergenic_region
NW_005392836.1	542828	T	C	intergenic_region
NW_005392836.1	552499	C	T	intergenic_region
NW_005392836.1	552637	A	T	intergenic_region
NW_005392836.1	568965	C	T	intron_variant,non_coding_transcript_variant
NW_005392836.1	569025	T	C	intron_variant,non_coding_transcript_variant
NW_005392836.1	569917	C	T	intron_variant,non_coding_transcript_variant
NW_005392836.1	569951	G	T	intron_variant,non_coding_transcript_variant
NW_005392836.1	570118	C	G	intron_variant,non_coding_transcript_variant
NW_005392836.1	570121	C	G	intron_variant,non_coding_transcript_variant
NW_005392836.1	570147	G	C	intron_variant,non_coding_transcript_variant
NW_005392836.1	570184	G	A	intron_variant,non_coding_transcript_variant
NW_005392836.1	570229	G	A	intron_variant,non_coding_transcript_variant
NW_005392836.1	570245	C	A	intron_variant,non_coding_transcript_variant
NW_005392836.1	570376	C	T	intron_variant,non_coding_transcript_variant
NW_005392836.1	570383	G	A	intron_variant,non_coding_transcript_variant
NW_005392836.1	571092	T	C	intron_variant,non_coding_transcript_variant
NW_005392836.1	571095	G	T	intron_variant,non_coding_transcript_variant
NW_005392836.1	571106	A	G	intron_variant,non_coding_transcript_variant
NW_005392836.1	571230	A	G	intron_variant,non_coding_transcript_variant
NW_005392836.1	571240	A	G	intron_variant,non_coding_transcript_variant
NW_005392836.1	595354	G	A	splice_region_variant&intron_variant,non_coding_transcript_variant
NW_005392836.1	595385	A	C	intron_variant,non_coding_transcript_variant
NW_005392836.1	608763	G	A	intron_variant,non_coding_transcript_variant
NW_005392836.1	608777	A	G	intron_variant,non_coding_transcript_variant
NW_005392836.1	620315	T	A	intron_variant,non_coding_transcript_variant
NW_005392836.1	637604	A	G	intron_variant,non_coding_transcript_variant
NW_005392836.1	637607	G	T	intron_variant,non_coding_transcript_variant
NW_005392836.1	637665	C	T	intron_variant,non_coding_transcript_variant
NW_005392836.1	643228	A	C	synonymous_variant,non_coding_transcript_variant
NW_005392836.1	645117	A	G	intron_variant,non_coding_transcript_variant
NW_005392836.1	645249	A	G	intron_variant,non_coding_transcript_variant
NW_005392836.1	649505	C	G	intron_variant,non_coding_transcript_variant
NW_005392836.1	656697	G	A	intron_variant,non_coding_transcript_variant
NW_005392836.1	656760	C	G	intron_variant,non_coding_transcript_variant
NW_005392836.1	656834	T	C	intron_variant,non_coding_transcript_variant
NW_005392836.1	659886	C	T	intron_variant,non_coding_transcript_variant
NW_005392836.1	662334	T	G	intron_variant,non_coding_transcript_variant
NW_005392836.1	662352	T	C	intron_variant,non_coding_transcript_variant
NW_005392836.1	662439	G	T	intron_variant,non_coding_transcript_variant
NW_005392836.1	679142	G	T	intron_variant,non_coding_transcript_variant
NW_005392836.1	697173	T	C	intron_variant,non_coding_transcript_variant
NW_005392836.1	703206	C	G	intron_variant,non_coding_transcript_variant
NW_005392836.1	703232	G	T	intron_variant,non_coding_transcript_variant
NW_005392836.1	712761	G	T	intron_variant,non_coding_transcript_variant
NW_005392836.1	712840	A	G	intron_variant,non_coding_transcript_variant
NW_005392836.1	716282	A	G	intron_variant,non_coding_transcript_variant
NW_005392836.1	716283	G	A	intron_variant,non_coding_transcript_variant
NW_005392836.1	716295	G	A	intron_variant,non_coding_transcript_variant
NW_005392836.1	716407	T	C	intron_variant,non_coding_transcript_variant
NW_005392836.1	716428	C	T	intron_variant,non_coding_transcript_variant
NW_005392836.1	722617	C	T	intron_variant,non_coding_transcript_variant
NW_005392836.1	723869	T	C	intron_variant,non_coding_transcript_variant
NW_005392836.1	724099	C	T	intron_variant,non_coding_transcript_variant
NW_005392836.1	724125	G	A	intron_variant,non_coding_transcript_variant
NW_005392836.1	731137	C	T	intron_variant,non_coding_transcript_variant
NW_005392836.1	731144	A	G	intron_variant,non_coding_transcript_variant
NW_005392836.1	731158	C	A	intron_variant,non_coding_transcript_variant
NW_005392836.1	758152	C	A	intron_variant,non_coding_transcript_variant
NW_005392836.1	758371	G	A	intron_variant,non_coding_transcript_variant
NW_005392836.1	758468	C	T	intron_variant,non_coding_transcript_variant
NW_005392836.1	762448	T	C	intron_variant,non_coding_transcript_variant
NW_005392836.1	762513	G	A	intron_variant,non_coding_transcript_variant
NW_005392836.1	786616	A	T	intron_variant,non_coding_transcript_variant
NW_005392836.1	786658	T	C	intron_variant,non_coding_transcript_variant
NW_005392837.1	7871	T	G	intergenic_region
NW_005392837.1	7895	T	C	intergenic_region
NW_005392837.1	7896	G	C	intergenic_region
NW_005392837.1	11131	A	T	intergenic_region
NW_005392837.1	21650	T	C	intergenic_region
NW_005392837.1	30578	T	C	intergenic_region
NW_005392837.1	30604	G	A	intergenic_region
NW_005392837.1	30666	T	C	intergenic_region
NW_005392837.1	30707	A	G	intergenic_region
NW_005392837.1	30869	T	C	intergenic_region
NW_005392837.1	30894	T	G	intergenic_region
NW_005392837.1	67303	G	A	intergenic_region
NW_005392837.1	77502	C	T	intergenic_region
NW_005392837.1	83721	A	T	intergenic_region
NW_005392837.1	93443	C	G	intergenic_region
NW_005392837.1	93689	A	G	intergenic_region
NW_005392837.1	101901	C	T	intergenic_region
NW_005392837.1	101903	A	C	intergenic_region
NW_005392837.1	101914	C	T	intergenic_region
NW_005392837.1	101962	T	C	intergenic_region
NW_005392837.1	102063	G	A	intergenic_region
NW_005392837.1	148483	T	C	intergenic_region
NW_005392837.1	148488	A	G	intergenic_region
NW_005392837.1	148713	G	A	intergenic_region
NW_005392837.1	173068	G	A	intergenic_region
NW_005392837.1	173084	A	G	intergenic_region
NW_005392837.1	175199	C	A	intergenic_region
NW_005392837.1	187618	G	A	intergenic_region
NW_005392837.1	187722	T	C	intergenic_region
NW_005392837.1	191216	C	G	intergenic_region
NW_005392837.1	191450	A	G	intergenic_region
NW_005392837.1	194513	G	T	intergenic_region
NW_005392837.1	194693	G	A	intergenic_region
NW_005392837.1	194776	G	A	intergenic_region
NW_005392837.1	194978	C	A	intergenic_region
NW_005392837.1	195027	A	C	intergenic_region
NW_005392837.1	199191	T	A	intergenic_region
NW_005392837.1	203688	A	G	intergenic_region
NW_005392837.1	203737	G	A	intergenic_region
NW_005392837.1	203754	C	T	intergenic_region
NW_005392837.1	217416	G	A	intergenic_region
NW_005392837.1	217523	C	T	intergenic_region
NW_005392837.1	220417	T	C	intergenic_region
NW_005392837.1	233842	C	G	upstream_gene_variant,intergenic_region
NW_005392837.1	265390	G	A	intron_variant,non_coding_transcript_variant
NW_005392837.1	265402	C	T	intron_variant,non_coding_transcript_variant
NW_005392837.1	277892	A	G	intron_variant,non_coding_transcript_variant
NW_005392837.1	277967	A	G	intron_variant,non_coding_transcript_variant
NW_005392837.1	278194	A	G	intron_variant,non_coding_transcript_variant
NW_005392837.1	278348	G	A	intron_variant,non_coding_transcript_variant
NW_005392837.1	278360	G	A	intron_variant,non_coding_transcript_variant
NW_005392837.1	278394	G	A	intron_variant,non_coding_transcript_variant
NW_005392837.1	278404	A	T	intron_variant,non_coding_transcript_variant
NW_005392837.1	281767	A	G	intron_variant,non_coding_transcript_variant
NW_005392837.1	281842	A	G	intron_variant,non_coding_transcript_variant
NW_005392837.1	281873	C	T	intron_variant,non_coding_transcript_variant
NW_005392837.1	290215	C	T	intron_variant,non_coding_transcript_variant
NW_005392837.1	290537	C	G	intron_variant,non_coding_transcript_variant
NW_005392837.1	315978	G	A	intron_variant,non_coding_transcript_variant
NW_005392837.1	320975	A	G	intron_variant,non_coding_transcript_variant
NW_005392837.1	320978	C	G	intron_variant,non_coding_transcript_variant
NW_005392837.1	321120	C	T	intron_variant,non_coding_transcript_variant
NW_005392837.1	321160	A	G	intron_variant,non_coding_transcript_variant
NW_005392837.1	337824	T	C	intron_variant,non_coding_transcript_variant
NW_005392837.1	337828	C	T	intron_variant,non_coding_transcript_variant
NW_005392837.1	337969	T	C	intron_variant,non_coding_transcript_variant
NW_005392837.1	337996	C	T	intron_variant,non_coding_transcript_variant
NW_005392837.1	337997	G	A	intron_variant,non_coding_transcript_variant
NW_005392837.1	351640	G	A	intron_variant,non_coding_transcript_variant
NW_005392837.1	351720	G	A	intron_variant,non_coding_transcript_variant
NW_005392837.1	351760	T	C	intron_variant,non_coding_transcript_variant
NW_005392837.1	351792	T	C	intron_variant,non_coding_transcript_variant
NW_005392837.1	367227	G	A	intron_variant,non_coding_transcript_variant
NW_005392837.1	367257	G	A	intron_variant,non_coding_transcript_variant
NW_005392837.1	367279	C	T	intron_variant,non_coding_transcript_variant
NW_005392837.1	403162	T	C	intron_variant,non_coding_transcript_variant
NW_005392837.1	403331	T	C	intron_variant,non_coding_transcript_variant
NW_005392837.1	403357	G	C	intron_variant,non_coding_transcript_variant
NW_005392837.1	403369	G	A	intron_variant,non_coding_transcript_variant
NW_005392837.1	413703	T	C	intron_variant,non_coding_transcript_variant
NW_005392837.1	413787	C	T	intron_variant,non_coding_transcript_variant
NW_005392837.1	419981	A	C	intron_variant,non_coding_transcript_variant
NW_005392837.1	420019	C	A	intron_variant,non_coding_transcript_variant
NW_005392837.1	420181	G	C	intron_variant,non_coding_transcript_variant
NW_005392837.1	421694	G	A	intron_variant,non_coding_transcript_variant
NW_005392837.1	428937	G	A	intron_variant,non_coding_transcript_variant
NW_005392837.1	429032	A	G	intron_variant,non_coding_transcript_variant
NW_005392837.1	429079	C	A	intron_variant,non_coding_transcript_variant
NW_005392837.1	429119	G	C	intron_variant,non_coding_transcript_variant
NW_005392837.1	429132	C	T	intron_variant,non_coding_transcript_variant
NW_005392837.1	439521	G	A	intron_variant,non_coding_transcript_variant
NW_005392837.1	439630	T	C	intron_variant,non_coding_transcript_variant
NW_005392837.1	454213	C	A	intron_variant,non_coding_transcript_variant
NW_005392837.1	454215	G	A	intron_variant,non_coding_transcript_variant
NW_005392837.1	459527	C	A	intron_variant,non_coding_transcript_variant
NW_005392837.1	459557	C	G	intron_variant,non_coding_transcript_variant
NW_005392837.1	459657	G	A	intron_variant,non_coding_transcript_variant
NW_005392837.1	464375	G	T	intron_variant,non_coding_transcript_variant
NW_005392837.1	464400	A	G	intron_variant,non_coding_transcript_variant
NW_005392837.1	464403	G	C	intron_variant,non_coding_transcript_variant
NW_005392837.1	477954	A	G	intron_variant,non_coding_transcript_variant
NW_005392837.1	478055	G	A	intron_variant,non_coding_transcript_variant
NW_005392837.1	478090	C	T	intron_variant,non_coding_transcript_variant
NW_005392837.1	484804	A	G	intron_variant,non_coding_transcript_variant
NW_005392837.1	484946	G	T	intron_variant,non_coding_transcript_variant
NW_005392837.1	484968	G	A	intron_variant,non_coding_transcript_variant
NW_005392837.1	485030	A	G	intron_variant,non_coding_transcript_variant
NW_005392837.1	485145	G	A	intron_variant,non_coding_transcript_variant
NW_005392837.1	488252	G	A	downstream_gene_variant,intergenic_region
NW_005392837.1	497365	C	G	intergenic_region
NW_005392837.1	500100	C	T	intergenic_region
NW_005392837.1	541946	A	G	intergenic_region
NW_005392837.1	541975	C	T	intergenic_region
NW_005392837.1	541997	T	C	intergenic_region
NW_005392837.1	545085	C	A	upstream_gene_variant,downstream_gene_variant,intergenic_region
NW_005392837.1	547680	C	T	upstream_gene_variant,downstream_gene_variant,intergenic_region
NW_005392837.1	552379	G	C	intron_variant,non_coding_transcript_variant
NW_005392837.1	552392	G	A	intron_variant,non_coding_transcript_variant
NW_005392837.1	552420	A	G	intron_variant,non_coding_transcript_variant
NW_005392837.1	552422	A	C	intron_variant,non_coding_transcript_variant
NW_005392837.1	552535	A	G	intron_variant,non_coding_transcript_variant
NW_005392837.1	565095	A	C	intron_variant,non_coding_transcript_variant
NW_005392837.1	566888	G	C	intron_variant,non_coding_transcript_variant
NW_005392837.1	566955	G	A	intron_variant,non_coding_transcript_variant
NW_005392837.1	567026	T	A	intron_variant,non_coding_transcript_variant
NW_005392837.1	567036	C	A	intron_variant,non_coding_transcript_variant
NW_005392837.1	572943	T	A	intron_variant,non_coding_transcript_variant
NW_005392837.1	572958	C	T	intron_variant,non_coding_transcript_variant
NW_005392837.1	573089	G	C	intron_variant,non_coding_transcript_variant
NW_005392837.1	599099	C	G	intergenic_region
NW_005392837.1	599102	G	A	intergenic_region
NW_005392837.1	599114	G	T	intergenic_region
NW_005392837.1	599129	G	A	intergenic_region
NW_005392837.1	599150	T	C	intergenic_region
NW_005392837.1	599178	A	G	intergenic_region
NW_005392837.1	599289	T	C	intergenic_region
NW_005392837.1	599299	C	T	intergenic_region
NW_005392837.1	599301	A	G	intergenic_region
NW_005392837.1	599356	C	T	intergenic_region
NW_005392837.1	601883	G	T	intergenic_region
NW_005392837.1	611129	G	A	intergenic_region
NW_005392837.1	611143	T	G	intergenic_region
NW_005392837.1	611161	G	A	intergenic_region
NW_005392837.1	611171	A	G	intergenic_region
NW_005392837.1	611188	T	C	intergenic_region
NW_005392837.1	611200	C	A	intergenic_region
NW_005392837.1	616150	A	C	intergenic_region
NW_005392837.1	616330	C	T	intergenic_region
NW_005392837.1	616397	C	T	intergenic_region
NW_005392837.1	622457	T	C	intergenic_region
NW_005392837.1	628311	C	T	intergenic_region
NW_005392837.1	639533	T	C	intergenic_region
NW_005392837.1	639542	G	A	intergenic_region
NW_005392837.1	643964	A	G	intergenic_region
NW_005392837.1	646035	T	C	intergenic_region
NW_005392837.1	655067	G	T	downstream_gene_variant,intergenic_region
NW_005392837.1	655157	T	A	downstream_gene_variant,intergenic_region
NW_005392837.1	673044	G	T	upstream_gene_variant,downstream_gene_variant,intergenic_region
NW_005392837.1	679092	A	T	intron_variant,non_coding_transcript_variant
NW_005392837.1	679362	A	G	intron_variant,non_coding_transcript_variant
NW_005392837.1	684492	G	A	intron_variant,non_coding_transcript_variant
NW_005392837.1	684508	G	C	intron_variant,non_coding_transcript_variant
NW_005392837.1	684513	C	T	intron_variant,non_coding_transcript_variant
NW_005392837.1	684526	G	A	intron_variant,non_coding_transcript_variant
NW_005392837.1	684531	C	T	intron_variant,non_coding_transcript_variant
NW_005392837.1	694903	C	A	intron_variant,non_coding_transcript_variant
NW_005392837.1	695106	C	T	intron_variant,non_coding_transcript_variant
NW_005392837.1	695137	G	A	intron_variant,non_coding_transcript_variant
NW_005392837.1	699120	A	T	intron_variant,non_coding_transcript_variant
NW_005392837.1	699141	T	C	intron_variant,non_coding_transcript_variant
NW_005392837.1	705111	C	T	intron_variant,non_coding_transcript_variant
NW_005392837.1	705292	G	T	intron_variant,non_coding_transcript_variant
NW_005392837.1	734852	T	A	intron_variant,non_coding_transcript_variant
NW_005392837.1	741084	A	G	intron_variant,non_coding_transcript_variant
NW_005392837.1	748866	C	T	intron_variant,non_coding_transcript_variant
NW_005392837.1	754073	T	C	intron_variant,non_coding_transcript_variant
NW_005392837.1	754309	C	T	intron_variant,non_coding_transcript_variant
NW_005392837.1	760609	C	T	intron_variant,non_coding_transcript_variant
NW_005392837.1	760852	G	A	intron_variant,non_coding_transcript_variant
NW_005392837.1	764204	T	G	intron_variant,non_coding_transcript_variant
NW_005392837.1	764231	T	A	intron_variant,non_coding_transcript_variant
NW_005392837.1	764426	G	A	intron_variant,non_coding_transcript_variant
NW_005392837.1	805204	T	C	intron_variant,non_coding_transcript_variant
NW_005392837.1	805353	A	G	intron_variant,non_coding_transcript_variant
NW_005392837.1	805561	G	A	intron_variant,non_coding_transcript_variant
NW_005392837.1	805567	C	T	intron_variant,non_coding_transcript_variant
NW_005392837.1	805589	A	T	intron_variant,non_coding_transcript_variant
NW_005392837.1	816915	T	C	intron_variant,non_coding_transcript_variant
NW_005392837.1	816945	T	C	intron_variant,non_coding_transcript_variant
NW_005392837.1	819378	G	A	intron_variant,non_coding_transcript_variant
NW_005392837.1	819430	G	A	intron_variant,non_coding_transcript_variant
NW_005392837.1	819465	C	A	intron_variant,non_coding_transcript_variant
NW_005392837.1	825032	G	A	intron_variant,non_coding_transcript_variant
NW_005392837.1	826116	A	G	intron_variant,non_coding_transcript_variant
NW_005392837.1	826119	C	G	intron_variant,non_coding_transcript_variant
NW_005392837.1	826141	G	A	intron_variant,non_coding_transcript_variant
NW_005392837.1	838592	G	T	intron_variant,non_coding_transcript_variant
NW_005392837.1	840324	G	A	intron_variant,non_coding_transcript_variant
NW_005392837.1	840399	T	C	intron_variant,non_coding_transcript_variant
NW_005392837.1	840401	C	T	intron_variant,non_coding_transcript_variant
NW_005392837.1	842921	G	A	intron_variant,non_coding_transcript_variant
NW_005392837.1	848057	A	G	intron_variant,non_coding_transcript_variant
NW_005392837.1	856548	G	C	intron_variant,non_coding_transcript_variant
NW_005392837.1	866360	C	G	intron_variant,non_coding_transcript_variant
NW_005392837.1	877530	G	C	intron_variant,non_coding_transcript_variant
NW_005392837.1	877610	A	T	intron_variant,non_coding_transcript_variant
NW_005392837.1	883723	T	C	intron_variant,non_coding_transcript_variant
NW_005392837.1	901698	C	T,A	intron_variant,non_coding_transcript_variant
NW_005392837.1	935722	T	C	intron_variant,non_coding_transcript_variant
NW_005392837.1	935725	A	C	intron_variant,non_coding_transcript_variant
NW_005392837.1	935747	G	A	intron_variant,non_coding_transcript_variant
NW_005392837.1	935836	G	A	intron_variant,non_coding_transcript_variant
NW_005392837.1	964372	T	C	intron_variant,non_coding_transcript_variant
NW_005392837.1	964437	A	G	intron_variant,non_coding_transcript_variant
NW_005392837.1	964445	A	C	intron_variant,non_coding_transcript_variant
NW_005392837.1	972975	A	G	intron_variant,non_coding_transcript_variant
NW_005392837.1	973230	G	A	intron_variant,non_coding_transcript_variant
NW_005392837.1	973234	T	A	intron_variant,non_coding_transcript_variant
NW_005392837.1	973244	T	A	intron_variant,non_coding_transcript_variant
NW_005392837.1	973249	T	A,C	intron_variant,non_coding_transcript_variant
NW_005392837.1	973257	G	A	intron_variant,non_coding_transcript_variant
NW_005392837.1	973379	G	A	intron_variant,non_coding_transcript_variant
NW_005392837.1	985690	G	A	intron_variant,non_coding_transcript_variant
NW_005392837.1	985711	T	C	intron_variant,non_coding_transcript_variant
NW_005392837.1	985860	G	C	intron_variant,non_coding_transcript_variant
NW_005392837.1	1019055	C	T	intron_variant,non_coding_transcript_variant
NW_005392837.1	1019180	T	C	intron_variant,non_coding_transcript_variant
NW_005392837.1	1021909	C	G	intron_variant,non_coding_transcript_variant
NW_005392837.1	1041371	A	G	intron_variant,non_coding_transcript_variant
NW_005392837.1	1058241	C	T	intergenic_region
NW_005392837.1	1058276	A	G	intergenic_region
NW_005392837.1	1058296	C	T	intergenic_region
NW_005392837.1	1058331	A	C	intergenic_region
NW_005392837.1	1069846	A	G	intergenic_region
NW_005392837.1	1069879	A	C	intergenic_region
NW_005392837.1	1069919	T	G	intergenic_region
NW_005392837.1	1069923	T	A	intergenic_region
NW_005392837.1	1069990	C	A	intergenic_region
NW_005392837.1	1070035	G	C	intergenic_region
NW_005392837.1	1072713	C	T	intergenic_region
NW_005392837.1	1072734	G	C	intergenic_region
NW_005392837.1	1072748	G	A	intergenic_region
NW_005392837.1	1091159	A	G	upstream_gene_variant,downstream_gene_variant,intergenic_region
NW_005392837.1	1091296	T	G	upstream_gene_variant,downstream_gene_variant,intergenic_region
NW_005392837.1	1091305	T	C	upstream_gene_variant,downstream_gene_variant,intergenic_region
NW_005392837.1	1098380	G	T	upstream_gene_variant,downstream_gene_variant,intergenic_region
NW_005392837.1	1108675	T	G	upstream_gene_variant,downstream_gene_variant,intergenic_region
NW_005392837.1	1108694	G	A	upstream_gene_variant,downstream_gene_variant,intergenic_region
NW_005392837.1	1108707	G	A	upstream_gene_variant,downstream_gene_variant,intergenic_region
NW_005392837.1	1125656	A	C	intergenic_region
NW_005392837.1	1129042	C	T	intergenic_region
NW_005392837.1	1139349	T	C	intergenic_region
NW_005392837.1	1139447	A	G	intergenic_region
NW_005392837.1	1139462	C	A	intergenic_region
NW_005392837.1	1139477	T	A	intergenic_region
NW_005392837.1	1141978	A	G	intergenic_region
NW_005392837.1	1141994	A	G	intergenic_region
NW_005392837.1	1142063	G	A	intergenic_region
NW_005392837.1	1146079	A	G	intergenic_region
NW_005392837.1	1146139	G	T	intergenic_region
NW_005392837.1	1165230	T	G	intron_variant,non_coding_transcript_variant
NW_005392837.1	1167633	A	G	intron_variant,non_coding_transcript_variant
NW_005392837.1	1168924	G	A	intron_variant,non_coding_transcript_variant
NW_005392837.1	1169073	G	T	intron_variant,non_coding_transcript_variant
NW_005392837.1	1169084	C	T	intron_variant,non_coding_transcript_variant
NW_005392837.1	1187150	C	A	intron_variant,non_coding_transcript_variant
NW_005392837.1	1187315	G	C	intron_variant,non_coding_transcript_variant
NW_005392837.1	1187363	T	C	intron_variant,non_coding_transcript_variant
NW_005392837.1	1191928	G	A	downstream_gene_variant,intergenic_region
NW_005392837.1	1191991	C	A	downstream_gene_variant,intergenic_region
NW_005392837.1	1192098	G	A	downstream_gene_variant,intergenic_region
NW_005392837.1	1213345	C	T	intergenic_region
NW_005392837.1	1213494	T	G	intergenic_region
NW_005392837.1	1218300	G	A	intergenic_region
NW_005392837.1	1218467	G	A	intergenic_region
NW_005392837.1	1222800	A	T	intergenic_region
NW_005392837.1	1233541	G	A	intergenic_region
NW_005392837.1	1234258	T	C	intergenic_region
NW_005392837.1	1234285	A	C	intergenic_region
NW_005392837.1	1234286	A	C	intergenic_region
NW_005392837.1	1234297	G	A	intergenic_region
NW_005392837.1	1238285	C	A	intergenic_region
NW_005392837.1	1238356	T	C	intergenic_region
NW_005392837.1	1238358	C	G	intergenic_region
NW_005392837.1	1238495	C	G	intergenic_region
NW_005392837.1	1238556	C	G	intergenic_region
NW_005392837.1	1239332	T	C	intergenic_region
NW_005392837.1	1240400	G	A	intergenic_region
NW_005392837.1	1254401	A	G	intergenic_region
NW_005392837.1	1269390	C	T	intergenic_region
NW_005392837.1	1269520	G	T	intergenic_region
NW_005392837.1	1269568	T	G	intergenic_region
NW_005392837.1	1278557	G	C	intergenic_region
NW_005392837.1	1278627	T	C	intergenic_region
NW_005392837.1	1294560	C	T	intergenic_region
NW_005392837.1	1294665	T	C	intergenic_region
NW_005392837.1	1294695	C	T	intergenic_region
NW_005392837.1	1294771	T	C	intergenic_region
NW_005392837.1	1295263	A	G	intergenic_region
NW_005392837.1	1295466	T	C	intergenic_region
NW_005392837.1	1315124	A	G	intergenic_region
NW_005392837.1	1320425	A	C	intergenic_region
NW_005392837.1	1349101	T	G	intergenic_region
NW_005392837.1	1349161	G	T	intergenic_region
NW_005392837.1	1349165	T	C	intergenic_region
NW_005392837.1	1349184	G	A	intergenic_region
NW_005392837.1	1349192	G	C	intergenic_region
NW_005392837.1	1349267	A	G	intergenic_region
NW_005392837.1	1353168	T	C	intergenic_region
NW_005392837.1	1353272	C	T	intergenic_region
NW_005392837.1	1359646	G	A	intergenic_region
NW_005392837.1	1359657	T	C	intergenic_region
NW_005392837.1	1386360	G	T	upstream_gene_variant,downstream_gene_variant,intergenic_region
NW_005392837.1	1399869	C	T	intron_variant,non_coding_transcript_variant
NW_005392837.1	1399948	A	G	intron_variant,non_coding_transcript_variant
NW_005392837.1	1409481	A	C	intron_variant,non_coding_transcript_variant
NW_005392837.1	1415568	G	C	intron_variant,non_coding_transcript_variant
NW_005392837.1	1415608	T	C	intron_variant,non_coding_transcript_variant
NW_005392837.1	1439923	C	T	intron_variant,non_coding_transcript_variant
NW_005392837.1	1446923	G	A	intron_variant,non_coding_transcript_variant
NW_005392837.1	1448373	G	A	intron_variant,non_coding_transcript_variant
NW_005392837.1	1448398	C	G	intron_variant,non_coding_transcript_variant
NW_005392837.1	1448412	G	A	intron_variant,non_coding_transcript_variant
NW_005392837.1	1448413	C	G	intron_variant,non_coding_transcript_variant
NW_005392837.1	1448721	T	C	splice_region_variant&intron_variant,non_coding_transcript_variant
NW_005392837.1	1448727	A	G	intron_variant,non_coding_transcript_variant
NW_005392837.1	1448778	A	G	intron_variant,non_coding_transcript_variant
NW_005392837.1	1448865	C	A	intron_variant,non_coding_transcript_variant
NW_005392837.1	1448890	C	T	intron_variant,non_coding_transcript_variant
NW_005392837.1	1448904	A	G	intron_variant,non_coding_transcript_variant
NW_005392837.1	1448927	T	C	intron_variant,non_coding_transcript_variant
NW_005392837.1	1468927	A	G	intron_variant,non_coding_transcript_variant
NW_005392837.1	1469805	G	A	intron_variant,non_coding_transcript_variant
NW_005392837.1	1469822	G	A	intron_variant,non_coding_transcript_variant
NW_005392837.1	1469913	T	A	intron_variant,non_coding_transcript_variant
NW_005392837.1	1472926	A	G	intron_variant,non_coding_transcript_variant
NW_005392837.1	1472931	A	G	intron_variant,non_coding_transcript_variant
NW_005392837.1	1473094	C	T	intron_variant,non_coding_transcript_variant
NW_005392837.1	1473100	C	T	intron_variant,non_coding_transcript_variant
NW_005392837.1	1486063	G	T	intron_variant,non_coding_transcript_variant
NW_005392837.1	1486179	G	A	intron_variant,non_coding_transcript_variant
NW_005392837.1	1493199	G	A	intron_variant,non_coding_transcript_variant
NW_005392837.1	1493247	T	G	intron_variant,non_coding_transcript_variant
NW_005392837.1	1497142	T	C	intron_variant,non_coding_transcript_variant
NW_005392837.1	1497167	A	C	intron_variant,non_coding_transcript_variant
NW_005392837.1	1497194	A	G	intron_variant,non_coding_transcript_variant
NW_005392837.1	1498455	T	C	intron_variant,non_coding_transcript_variant
NW_005392837.1	1501620	A	C	intron_variant,non_coding_transcript_variant
NW_005392837.1	1501637	C	A	intron_variant,non_coding_transcript_variant
NW_005392837.1	1501645	G	A	intron_variant,non_coding_transcript_variant
NW_005392837.1	1501686	C	T	intron_variant,non_coding_transcript_variant
NW_005392837.1	1501755	G	A	synonymous_variant,non_coding_transcript_variant
NW_005392837.1	1501772	C	T	missense_variant,non_coding_transcript_variant
NW_005392837.1	1501801	T	C	missense_variant,non_coding_transcript_variant
NW_005392837.1	1501804	A	C	missense_variant,non_coding_transcript_variant
NW_005392837.1	1501813	C	T	missense_variant,non_coding_transcript_variant
NW_005392837.1	1504897	C	T	intron_variant,non_coding_transcript_variant
NW_005392837.1	1505320	G	A	intron_variant,non_coding_transcript_variant
NW_005392837.1	1510302	A	G	intron_variant,non_coding_transcript_variant
NW_005392837.1	1536017	A	C	intron_variant,non_coding_transcript_variant
NW_005392837.1	1536018	C	T	intron_variant,non_coding_transcript_variant
NW_005392837.1	1538399	G	T	intron_variant,non_coding_transcript_variant
NW_005392837.1	1538442	C	T	intron_variant,non_coding_transcript_variant
NW_005392837.1	1541642	A	C	intron_variant,non_coding_transcript_variant
NW_005392837.1	1541744	A	G	intron_variant,non_coding_transcript_variant
NW_005392837.1	1543749	C	A	intron_variant,non_coding_transcript_variant
NW_005392837.1	1544026	T	C	intron_variant,non_coding_transcript_variant
NW_005392837.1	1557330	C	T	intron_variant,non_coding_transcript_variant
NW_005392837.1	1557374	G	A	intron_variant,non_coding_transcript_variant
NW_005392837.1	1557396	A	G	intron_variant,non_coding_transcript_variant
NW_005392837.1	1565677	T	C	intron_variant,non_coding_transcript_variant
NW_005392837.1	1565698	G	A	intron_variant,non_coding_transcript_variant
NW_005392837.1	1568077	G	A	intron_variant,non_coding_transcript_variant
NW_005392837.1	1596571	G	A	intron_variant,non_coding_transcript_variant
NW_005392837.1	1596600	A	G	intron_variant,non_coding_transcript_variant
NW_005392837.1	1596604	G	A	intron_variant,non_coding_transcript_variant
NW_005392837.1	1596618	G	A	intron_variant,non_coding_transcript_variant
NW_005392837.1	1603793	C	T	intron_variant,non_coding_transcript_variant
NW_005392837.1	1603794	A	G	intron_variant,non_coding_transcript_variant
NW_005392837.1	1603798	T	C	intron_variant,non_coding_transcript_variant
NW_005392837.1	1603830	A	G	intron_variant,non_coding_transcript_variant
NW_005392837.1	1603863	T	C	intron_variant,non_coding_transcript_variant
NW_005392837.1	1603873	T	C	intron_variant,non_coding_transcript_variant
NW_005392837.1	1603907	A	G	intron_variant,non_coding_transcript_variant
NW_005392837.1	1613502	T	C	intron_variant,non_coding_transcript_variant
NW_005392837.1	1621151	A	G	intron_variant,non_coding_transcript_variant
NW_005392837.1	1632971	A	G	intron_variant,non_coding_transcript_variant
NW_005392837.1	1632974	T	G	intron_variant,non_coding_transcript_variant
NW_005392837.1	1636762	T	C	upstream_gene_variant,downstream_gene_variant,intergenic_region
NW_005392837.1	1645178	C	G	intergenic_region
NW_005392837.1	1655685	A	C	intergenic_region
NW_005392837.1	1655737	C	T	intergenic_region
NW_005392837.1	1655948	T	C	intergenic_region
NW_005392837.1	1655956	T	C	intergenic_region
NW_005392837.1	1655959	G	A	intergenic_region
NW_005392837.1	1656034	A	G	intergenic_region
NW_005392837.1	1668503	A	G	intergenic_region
NW_005392837.1	1679617	G	T	intergenic_region
NW_005392837.1	1679618	C	T	intergenic_region
NW_005392837.1	1679775	C	T	intergenic_region
NW_005392837.1	1680533	G	C	intergenic_region
NW_005392837.1	1680601	T	C	intergenic_region
NW_005392837.1	1682108	C	A	intergenic_region
NW_005392837.1	1686610	T	C	intergenic_region
NW_005392837.1	1686613	G	A	intergenic_region
NW_005392837.1	1686633	G	A	intergenic_region
NW_005392837.1	1686695	C	T	intergenic_region
NW_005392837.1	1687198	G	A	intergenic_region
NW_005392837.1	1687280	C	T	intergenic_region
NW_005392837.1	1687301	G	A	intergenic_region
NW_005392838.1	32549	G	A	intron_variant,non_coding_transcript_variant
NW_005392838.1	32552	G	A	intron_variant,non_coding_transcript_variant
NW_005392838.1	41559	A	G	intron_variant,non_coding_transcript_variant
NW_005392838.1	65506	G	C	downstream_gene_variant,intergenic_region
NW_005392838.1	65507	T	A	downstream_gene_variant,intergenic_region
NW_005392838.1	65526	C	A	downstream_gene_variant,intergenic_region
NW_005392838.1	74949	G	A	intergenic_region
NW_005392838.1	74973	T	A	intergenic_region
NW_005392838.1	75121	A	G	intergenic_region
NW_005392838.1	75136	C	T	intergenic_region
NW_005392838.1	80879	C	T	intergenic_region
NW_005392838.1	81064	C	G	intergenic_region
NW_005392838.1	81065	C	T	intergenic_region
NW_005392838.1	81089	T	C	intergenic_region
NW_005392838.1	81106	G	A	intergenic_region
NW_005392838.1	87714	T	C	intergenic_region
NW_005392838.1	99366	C	T	intergenic_region
NW_005392838.1	128699	G	A	intergenic_region
NW_005392838.1	128713	C	T	intergenic_region
NW_005392838.1	128732	A	G	intergenic_region
NW_005392838.1	145658	T	A	intergenic_region
NW_005392838.1	145740	T	G	intergenic_region
NW_005392838.1	176998	A	G	intergenic_region
NW_005392838.1	177068	A	T	intergenic_region
NW_005392838.1	177075	A	G	intergenic_region
NW_005392838.1	177261	T	C	intergenic_region
NW_005392838.1	179195	G	A	intergenic_region
NW_005392838.1	179197	A	G	intergenic_region
NW_005392838.1	179208	C	T	intergenic_region
NW_005392838.1	179223	C	A	intergenic_region
NW_005392838.1	185151	A	G	intergenic_region
NW_005392838.1	185199	G	A	intergenic_region
NW_005392838.1	185211	G	A	intergenic_region
NW_005392838.1	185223	C	T	intergenic_region
NW_005392838.1	205811	G	T	intergenic_region
NW_005392838.1	215270	A	G	upstream_gene_variant,downstream_gene_variant,intergenic_region
NW_005392838.1	215481	G	A	upstream_gene_variant,downstream_gene_variant,intergenic_region
NW_005392838.1	215496	G	A	upstream_gene_variant,downstream_gene_variant,intergenic_region
NW_005392839.1	22426	C	T	downstream_gene_variant,intergenic_region
NW_005392839.1	22430	A	C	downstream_gene_variant,intergenic_region
NW_005392839.1	23201	A	G	downstream_gene_variant,intergenic_region
NW_005392839.1	23224	G	A	downstream_gene_variant,intergenic_region
NW_005392839.1	28098	A	G	downstream_gene_variant,intergenic_region
NW_005392839.1	28460	C	A	downstream_gene_variant,intergenic_region
NW_005392839.1	28671	T	C	downstream_gene_variant,intergenic_region
NW_005392839.1	28677	T	G	downstream_gene_variant,intergenic_region
NW_005392839.1	45221	T	C	intergenic_region
NW_005392839.1	45347	C	T	intergenic_region
NW_005392839.1	45398	C	T	intergenic_region
NW_005392839.1	48697	T	C	intergenic_region
NW_005392839.1	64915	A	G	intergenic_region
NW_005392839.1	64930	C	T	intergenic_region
NW_005392839.1	71129	A	G	intergenic_region
NW_005392839.1	71133	A	T	intergenic_region
NW_005392839.1	75461	A	C	upstream_gene_variant,intergenic_region
NW_005392839.1	75509	T	A	upstream_gene_variant,intergenic_region
NW_005392839.1	75515	C	T	upstream_gene_variant,intergenic_region
NW_005392839.1	75554	G	A	upstream_gene_variant,intergenic_region
NW_005392839.1	85053	T	A	intron_variant,non_coding_transcript_variant
NW_005392839.1	105994	C	T	missense_variant,non_coding_transcript_variant
NW_005392839.1	106018	C	A	synonymous_variant,non_coding_transcript_variant
NW_005392839.1	106087	C	T	intron_variant,non_coding_transcript_variant
NW_005392839.1	106578	T	C	intron_variant,non_coding_transcript_variant
NW_005392839.1	106926	C	T	intron_variant,non_coding_transcript_variant
NW_005392839.1	106957	C	T	intron_variant,non_coding_transcript_variant
NW_005392839.1	107126	G	T	intron_variant,non_coding_transcript_variant
NW_005392839.1	108669	T	A	intron_variant,non_coding_transcript_variant
NW_005392839.1	115768	T	C	downstream_gene_variant,intergenic_region
NW_005392839.1	115771	C	T	downstream_gene_variant,intergenic_region
NW_005392839.1	117595	T	C	intergenic_region
NW_005392839.1	117808	A	G	intergenic_region
NW_005392839.1	119844	C	T	intergenic_region
NW_005392839.1	119909	C	T	intergenic_region
NW_005392839.1	119951	G	A	intergenic_region
NW_005392839.1	119956	G	A	intergenic_region
NW_005392839.1	119963	A	C	intergenic_region
NW_005392839.1	127192	A	C	intergenic_region
NW_005392839.1	127195	C	T	intergenic_region
NW_005392839.1	127944	G	T	intergenic_region
NW_005392839.1	127958	T	C	intergenic_region
NW_005392839.1	128071	T	C	intergenic_region
NW_005392839.1	137714	A	G	intergenic_region
NW_005392839.1	137757	C	T	intergenic_region
NW_005392839.1	137758	C	T	intergenic_region
NW_005392839.1	137759	A	T	intergenic_region
NW_005392839.1	138702	C	T	intergenic_region
NW_005392839.1	138774	G	A	intergenic_region
NW_005392839.1	138797	C	T	intergenic_region
NW_005392839.1	138846	G	A	intergenic_region
NW_005392839.1	151896	C	T	intergenic_region
NW_005392839.1	151968	T	C	intergenic_region
NW_005392839.1	151971	T	C	intergenic_region
NW_005392839.1	151977	A	G	intergenic_region
NW_005392839.1	157354	T	G	intergenic_region
NW_005392839.1	165653	G	A	intergenic_region
NW_005392839.1	165699	G	A	intergenic_region
NW_005392839.1	170644	T	A	intergenic_region
NW_005392839.1	170654	T	A	intergenic_region
NW_005392839.1	170712	G	A	intergenic_region
NW_005392839.1	170788	G	A	intergenic_region
NW_005392839.1	170855	T	C	intergenic_region
NW_005392839.1	170916	T	C	intergenic_region
NW_005392839.1	170935	A	G	intergenic_region
NW_005392839.1	171010	T	C	intergenic_region
NW_005392839.1	175521	C	T	upstream_gene_variant,intergenic_region
NW_005392839.1	175564	T	G	upstream_gene_variant,intergenic_region
NW_005392839.1	181948	T	C	downstream_gene_variant,intergenic_region
NW_005392839.1	181965	T	C	downstream_gene_variant,intergenic_region
NW_005392839.1	182041	T	C	downstream_gene_variant,intergenic_region
NW_005392839.1	188296	T	C	intergenic_region
NW_005392839.1	226426	C	G	upstream_gene_variant,intergenic_region
NW_005392839.1	240142	C	T	intergenic_region
NW_005392839.1	242269	A	G	intergenic_region
NW_005392839.1	242291	G	A	intergenic_region
NW_005392839.1	249523	A	G	upstream_gene_variant,intergenic_region
NW_005392839.1	258690	A	C	downstream_gene_variant,intergenic_region
NW_005392839.1	263932	A	G	intergenic_region
NW_005392839.1	264068	C	T	intergenic_region
NW_005392839.1	311487	A	T	intron_variant,non_coding_transcript_variant
NW_005392839.1	322488	T	G	intron_variant,non_coding_transcript_variant
NW_005392839.1	322494	G	A	intron_variant,non_coding_transcript_variant
NW_005392839.1	322561	A	G	intron_variant,non_coding_transcript_variant
NW_005392839.1	325361	C	T	intron_variant,non_coding_transcript_variant
NW_005392839.1	325362	G	T	intron_variant,non_coding_transcript_variant
NW_005392839.1	325452	T	C	intron_variant,non_coding_transcript_variant
NW_005392839.1	325461	G	A	intron_variant,non_coding_transcript_variant
NW_005392839.1	325520	T	C	intron_variant,non_coding_transcript_variant
NW_005392839.1	325761	C	G	intron_variant,non_coding_transcript_variant
NW_005392839.1	329796	G	A	intron_variant,non_coding_transcript_variant
NW_005392839.1	337788	C	A	upstream_gene_variant,downstream_gene_variant,intergenic_region
NW_005392839.1	337861	G	C	upstream_gene_variant,downstream_gene_variant,intergenic_region
NW_005392839.1	349806	G	A	upstream_gene_variant,downstream_gene_variant,intergenic_region
NW_005392839.1	366998	A	G	intergenic_region
NW_005392839.1	370438	T	A	intergenic_region
NW_005392839.1	394378	T	C	intron_variant,non_coding_transcript_variant
NW_005392839.1	421942	A	T	intergenic_region
NW_005392839.1	424721	C	A	intergenic_region
NW_005392839.1	433071	T	C	intergenic_region
NW_005392839.1	433104	A	T	intergenic_region
NW_005392839.1	440380	C	A	upstream_gene_variant,intergenic_region
NW_005392839.1	440390	C	G	upstream_gene_variant,intergenic_region
NW_005392839.1	440391	G	A	upstream_gene_variant,intergenic_region
NW_005392839.1	440417	G	A	upstream_gene_variant,intergenic_region
NW_005392839.1	445321	G	A	upstream_gene_variant,downstream_gene_variant,intergenic_region
NW_005392839.1	453655	T	C	downstream_gene_variant,intergenic_region
NW_005392839.1	453671	T	G	downstream_gene_variant,intergenic_region
NW_005392839.1	453700	G	C	downstream_gene_variant,intergenic_region
NW_005392839.1	453724	T	C	downstream_gene_variant,intergenic_region
NW_005392839.1	453834	T	C	downstream_gene_variant,intergenic_region
NW_005392839.1	453839	C	T	downstream_gene_variant,intergenic_region
NW_005392839.1	470433	G	A	intergenic_region
NW_005392839.1	474633	C	T	intergenic_region
NW_005392839.1	474731	A	G	intergenic_region
NW_005392839.1	474919	C	T	intergenic_region
NW_005392839.1	511211	A	G	intergenic_region
NW_005392839.1	511219	C	T	intergenic_region
NW_005392839.1	531159	T	G	intergenic_region
NW_005392839.1	531227	T	G	intergenic_region
NW_005392839.1	544045	T	C	intergenic_region
NW_005392839.1	544131	G	A	intergenic_region
NW_005392839.1	544141	C	T	intergenic_region
NW_005392839.1	548033	C	T	intergenic_region
NW_005392839.1	548166	C	A	intergenic_region
NW_005392839.1	563343	G	A	intergenic_region
NW_005392839.1	563377	C	T	intergenic_region
NW_005392839.1	563435	T	C	intergenic_region
NW_005392839.1	565857	T	A	intergenic_region
NW_005392839.1	565866	A	C	intergenic_region
NW_005392839.1	565916	G	T	intergenic_region
NW_005392839.1	565947	A	G	intergenic_region
NW_005392839.1	565988	C	T	intergenic_region
NW_005392839.1	565989	C	G	intergenic_region
NW_005392839.1	566004	T	C	intergenic_region
NW_005392839.1	584803	T	G	upstream_gene_variant,downstream_gene_variant,intergenic_region
NW_005392839.1	593962	G	A	intron_variant,non_coding_transcript_variant
NW_005392839.1	602765	C	T	intron_variant,non_coding_transcript_variant
NW_005392839.1	602949	T	C	intron_variant,non_coding_transcript_variant
NW_005392839.1	603085	A	C	intron_variant,non_coding_transcript_variant
NW_005392839.1	603241	A	G,C	intron_variant,non_coding_transcript_variant
NW_005392840.1	21985	A	G	intron_variant,non_coding_transcript_variant
NW_005392840.1	22023	C	A	intron_variant,non_coding_transcript_variant
NW_005392840.1	22151	C	T	intron_variant,non_coding_transcript_variant
NW_005392840.1	22243	A	C	intron_variant,non_coding_transcript_variant
NW_005392840.1	22255	A	C	intron_variant,non_coding_transcript_variant
NW_005392840.1	24464	G	A	intron_variant,non_coding_transcript_variant
NW_005392840.1	25757	A	T	intron_variant,non_coding_transcript_variant
NW_005392840.1	28414	T	C	intron_variant,non_coding_transcript_variant
NW_005392840.1	28415	A	G	intron_variant,non_coding_transcript_variant
NW_005392840.1	28483	G	C	intron_variant,non_coding_transcript_variant
NW_005392840.1	28519	A	G	intron_variant,non_coding_transcript_variant
NW_005392840.1	28529	G	A	intron_variant,non_coding_transcript_variant
NW_005392840.1	28569	G	A	intron_variant,non_coding_transcript_variant
NW_005392840.1	30562	C	T	intron_variant,non_coding_transcript_variant
NW_005392840.1	44637	A	G	intron_variant,non_coding_transcript_variant
NW_005392840.1	44713	C	T	intron_variant,non_coding_transcript_variant
NW_005392840.1	44736	C	T	intron_variant,non_coding_transcript_variant
NW_005392840.1	44895	T	A	intron_variant,non_coding_transcript_variant
NW_005392840.1	66937	T	C	intron_variant,non_coding_transcript_variant
NW_005392840.1	77020	T	C	intergenic_region
NW_005392840.1	78804	A	G	intergenic_region
NW_005392840.1	87730	A	G	intergenic_region
NW_005392840.1	87755	G	T	intergenic_region
NW_005392840.1	88263	T	C	intergenic_region
NW_005392840.1	88283	T	C	intergenic_region
NW_005392840.1	88284	G	A	intergenic_region
NW_005392840.1	88288	C	T	intergenic_region
NW_005392840.1	88289	C	T	intergenic_region
NW_005392840.1	88291	A	G	intergenic_region
NW_005392840.1	88304	G	T	intergenic_region
NW_005392840.1	88495	A	G	intergenic_region
NW_005392840.1	88524	G	A	intergenic_region
NW_005392840.1	88535	A	G	intergenic_region
NW_005392840.1	88551	T	G	intergenic_region
NW_005392840.1	93214	T	C,G	upstream_gene_variant,intergenic_region
NW_005392840.1	93259	A	T	upstream_gene_variant,intergenic_region
NW_005392840.1	93293	C	T	upstream_gene_variant,intergenic_region
NW_005392840.1	93330	T	C	upstream_gene_variant,intergenic_region
NW_005392840.1	93470	A	G	upstream_gene_variant,intergenic_region
NW_005392840.1	93483	C	T	upstream_gene_variant,intergenic_region
NW_005392840.1	93484	G	C	upstream_gene_variant,intergenic_region
NW_005392840.1	111660	C	A	upstream_gene_variant,downstream_gene_variant,intergenic_region
NW_005392840.1	111737	G	A	upstream_gene_variant,downstream_gene_variant,intergenic_region
NW_005392840.1	118870	T	C	upstream_gene_variant,intergenic_region
NW_005392840.1	119018	G	C	upstream_gene_variant,intergenic_region
NW_005392840.1	128027	C	T	upstream_gene_variant,intergenic_region
NW_005392840.1	129363	C	G	upstream_gene_variant,intergenic_region
NW_005392840.1	129436	A	G	upstream_gene_variant,intergenic_region
NW_005392840.1	129441	T	A	upstream_gene_variant,intergenic_region
NW_005392840.1	129466	C	T	upstream_gene_variant,intergenic_region
NW_005392840.1	137721	T	C	downstream_gene_variant,intergenic_region
NW_005392840.1	137742	C	A	downstream_gene_variant,intergenic_region
NW_005392840.1	137803	T	C	downstream_gene_variant,intergenic_region
NW_005392840.1	141854	T	C	intergenic_region
NW_005392840.1	142047	T	G	intergenic_region
NW_005392840.1	146765	G	A	upstream_gene_variant,intergenic_region
NW_005392840.1	146819	G	T	upstream_gene_variant,intergenic_region
NW_005392840.1	152121	T	C	downstream_gene_variant,intergenic_region
NW_005392840.1	152124	C	T	downstream_gene_variant,intergenic_region
NW_005392840.1	152134	A	C	downstream_gene_variant,intergenic_region
NW_005392840.1	152279	A	G	upstream_gene_variant,downstream_gene_variant,intergenic_region
NW_005392840.1	190319	A	G	missense_variant,non_coding_transcript_variant
NW_005392840.1	190352	G	A	synonymous_variant,non_coding_transcript_variant
NW_005392840.1	190927	A	T	missense_variant,non_coding_transcript_variant
NW_005392840.1	190959	A	G	missense_variant,non_coding_transcript_variant
NW_005392840.1	191353	G	A	downstream_gene_variant,intergenic_region
NW_005392840.1	193766	C	A	downstream_gene_variant,intergenic_region
NW_005392840.1	206900	G	T	intergenic_region
NW_005392840.1	207005	C	T	intergenic_region
NW_005392840.1	207879	C	A	intergenic_region
NW_005392840.1	207928	T	C	intergenic_region
NW_005392840.1	208107	G	A	intergenic_region
NW_005392840.1	210407	T	C	intergenic_region
NW_005392840.1	210465	G	A	intergenic_region
NW_005392840.1	210512	A	G	intergenic_region
NW_005392840.1	210690	G	A	intergenic_region
NW_005392840.1	210890	C	G	intergenic_region
NW_005392840.1	211019	C	A	intergenic_region
NW_005392840.1	211048	T	C	intergenic_region
NW_005392840.1	211255	T	C	intergenic_region
NW_005392840.1	211330	A	T	intergenic_region
NW_005392840.1	214937	T	C	intergenic_region
NW_005392840.1	214938	A	T	intergenic_region
NW_005392840.1	216813	G	C	upstream_gene_variant,intergenic_region
NW_005392840.1	216858	T	C	upstream_gene_variant,intergenic_region
NW_005392840.1	216865	A	G	upstream_gene_variant,intergenic_region
NW_005392840.1	216916	C	T	upstream_gene_variant,intergenic_region
NW_005392840.1	216917	A	G	upstream_gene_variant,intergenic_region
NW_005392840.1	216937	A	G	upstream_gene_variant,intergenic_region
NW_005392840.1	233437	A	C	upstream_gene_variant,intergenic_region
NW_005392840.1	233714	G	C,T	upstream_gene_variant,intergenic_region
NW_005392840.1	245572	T	C	intergenic_region
NW_005392840.1	245591	C	T	intergenic_region
NW_005392840.1	245771	A	G	intergenic_region
NW_005392840.1	254524	G	A	downstream_gene_variant,intergenic_region
NW_005392840.1	254589	C	T	downstream_gene_variant,intergenic_region
NW_005392840.1	254590	G	A	downstream_gene_variant,intergenic_region
NW_005392840.1	260892	G	A	intergenic_region
NW_005392840.1	260919	G	A	intergenic_region
NW_005392840.1	261067	A	G	intergenic_region
NW_005392840.1	292075	C	A	upstream_gene_variant,intergenic_region
NW_005392840.1	293014	T	C	upstream_gene_variant,intergenic_region
NW_005392840.1	296515	G	A	downstream_gene_variant,intergenic_region
NW_005392840.1	296540	T	C	downstream_gene_variant,intergenic_region
NW_005392840.1	296601	G	A	downstream_gene_variant,intergenic_region
NW_005392840.1	309652	G	A	downstream_gene_variant,intergenic_region
NW_005392840.1	309717	C	T	downstream_gene_variant,intergenic_region
NW_005392840.1	315194	G	A	intergenic_region
NW_005392840.1	315333	G	T	intergenic_region
NW_005392840.1	315399	C	T	intergenic_region
NW_005392840.1	328533	G	A	downstream_gene_variant,intergenic_region
NW_005392840.1	328715	G	A	downstream_gene_variant,intergenic_region
NW_005392840.1	363481	A	T	intergenic_region
NW_005392840.1	383855	A	G	intron_variant,non_coding_transcript_variant
NW_005392840.1	384016	A	G	intron_variant,non_coding_transcript_variant
NW_005392840.1	401962	A	T	intergenic_region
NW_005392840.1	402080	C	T	intergenic_region
NW_005392840.1	402208	C	A	intergenic_region
NW_005392840.1	406099	G	C	intergenic_region
NW_005392840.1	406248	A	G	intergenic_region
NW_005392840.1	406322	T	G	intergenic_region
NW_005392840.1	406323	T	A	intergenic_region
NW_005392840.1	406324	C	A	intergenic_region
NW_005392840.1	406325	C	T	intergenic_region
NW_005392840.1	406327	T	A	intergenic_region
NW_005392840.1	406388	C	T	intergenic_region
NW_005392840.1	408441	C	T	intergenic_region
NW_005392840.1	415672	C	A	intergenic_region
NW_005392840.1	430884	A	G	intron_variant,non_coding_transcript_variant
NW_005392840.1	430943	A	T	intron_variant,non_coding_transcript_variant
NW_005392840.1	431024	C	T	intron_variant,non_coding_transcript_variant
NW_005392840.1	431065	A	G	intron_variant,non_coding_transcript_variant
NW_005392840.1	460779	T	C	upstream_gene_variant,downstream_gene_variant,intron_variant,non_coding_transcript_variant
NW_005392840.1	474451	A	C	intergenic_region
NW_005392840.1	474488	T	A	intergenic_region
NW_005392840.1	477366	G	A	intergenic_region
NW_005392841.1	4114	C	T	upstream_gene_variant,downstream_gene_variant,intergenic_region
NW_005392841.1	4125	A	G	upstream_gene_variant,downstream_gene_variant,intergenic_region
NW_005392841.1	4135	T	G	upstream_gene_variant,downstream_gene_variant,intergenic_region
NW_005392841.1	12058	G	A	downstream_gene_variant,intergenic_region
NW_005392841.1	12956	A	T	upstream_gene_variant,downstream_gene_variant,intergenic_region
NW_005392841.1	66253	G	T	upstream_gene_variant,downstream_gene_variant,intron_variant,non_coding_transcript_variant
NW_005392841.1	66354	G	A	upstream_gene_variant,downstream_gene_variant,intron_variant,non_coding_transcript_variant
NW_005392841.1	66394	C	T	upstream_gene_variant,downstream_gene_variant,intron_variant,non_coding_transcript_variant
NW_005392841.1	79604	C	T	upstream_gene_variant,downstream_gene_variant,intergenic_region
NW_005392841.1	95045	T	C	upstream_gene_variant,downstream_gene_variant,intergenic_region
NW_005392841.1	95150	T	C	upstream_gene_variant,downstream_gene_variant,intergenic_region
NW_005392841.1	95933	C	G	upstream_gene_variant,downstream_gene_variant,intergenic_region
NW_005392841.1	96057	A	T	upstream_gene_variant,downstream_gene_variant,intergenic_region
NW_005392841.1	104844	T	A	upstream_gene_variant,intergenic_region
NW_005392841.1	104966	C	T	upstream_gene_variant,intergenic_region
NW_005392841.1	104975	G	A	upstream_gene_variant,intergenic_region
NW_005392841.1	104995	C	T	upstream_gene_variant,intergenic_region
NW_005392841.1	121193	A	C	upstream_gene_variant,downstream_gene_variant,intergenic_region
NW_005392841.1	121198	C	A	upstream_gene_variant,downstream_gene_variant,intergenic_region
NW_005392841.1	148195	A	G	intron_variant,non_coding_transcript_variant
NW_005392841.1	148211	T	C	intron_variant,non_coding_transcript_variant
NW_005392841.1	148225	T	G	intron_variant,non_coding_transcript_variant
NW_005392841.1	160632	A	G	intron_variant,non_coding_transcript_variant
NW_005392841.1	160658	C	A	intron_variant,non_coding_transcript_variant
NW_005392841.1	177085	G	T	upstream_gene_variant,intron_variant,non_coding_transcript_variant
NW_005392841.1	177190	C	A	upstream_gene_variant,intron_variant,non_coding_transcript_variant
NW_005392841.1	177376	T	C	upstream_gene_variant,intron_variant,non_coding_transcript_variant
NW_005392841.1	177430	C	T	upstream_gene_variant,intron_variant,non_coding_transcript_variant
NW_005392841.1	177579	G	A	upstream_gene_variant,intron_variant,non_coding_transcript_variant
NW_005392841.1	247577	A	G	upstream_gene_variant,downstream_gene_variant,intron_variant,non_coding_transcript_variant
NW_005392841.1	252900	G	T	3_prime_UTR_variant,upstream_gene_variant,downstream_gene_variant,non_coding_transcript_variant
NW_005392841.1	291614	A	G	intergenic_region
NW_005392841.1	291627	A	G	intergenic_region
NW_005392841.1	292282	C	A	intergenic_region
NW_005392841.1	292283	A	T	intergenic_region
NW_005392841.1	292344	G	C	intergenic_region
NW_005392841.1	293494	C	T	intergenic_region
NW_005392841.1	293511	C	T	intergenic_region
NW_005392841.1	293535	C	A	intergenic_region
NW_005392841.1	295378	C	T	intergenic_region
NW_005392841.1	295586	G	T	intergenic_region
NW_005392841.1	300067	A	G	intergenic_region
NW_005392841.1	300089	C	T	intergenic_region
NW_005392841.1	320207	A	G	downstream_gene_variant,intergenic_region
NW_005392841.1	323648	C	T	upstream_gene_variant,intergenic_region
NW_005392841.1	323679	C	T	upstream_gene_variant,intergenic_region
NW_005392841.1	323794	T	C	upstream_gene_variant,intergenic_region
NW_005392841.1	325678	G	A	upstream_gene_variant,intergenic_region
NW_005392841.1	325781	C	A	upstream_gene_variant,intergenic_region
NW_005392841.1	325782	T	G	upstream_gene_variant,intergenic_region
NW_005392841.1	375748	C	G	intron_variant,non_coding_transcript_variant
NW_005392841.1	376881	A	G	intron_variant,non_coding_transcript_variant
NW_005392841.1	376890	C	T	intron_variant,non_coding_transcript_variant
NW_005392841.1	377063	C	T	intron_variant,non_coding_transcript_variant
NW_005392841.1	377080	C	A	intron_variant,non_coding_transcript_variant
NW_005392841.1	379858	G	A	intron_variant,non_coding_transcript_variant
NW_005392841.1	403546	T	C	upstream_gene_variant,intergenic_region
NW_005392841.1	413737	C	A	downstream_gene_variant,intergenic_region
NW_005392841.1	420134	A	G	upstream_gene_variant,intergenic_region
NW_005392841.1	420155	A	G	upstream_gene_variant,intergenic_region
NW_005392841.1	420371	G	T	upstream_gene_variant,intergenic_region
NW_005392841.1	420434	A	G	upstream_gene_variant,intergenic_region
NW_005392841.1	422027	T	G	upstream_gene_variant,intergenic_region
NW_005392841.1	422191	G	A	upstream_gene_variant,intergenic_region
NW_005392841.1	492969	A	G	intergenic_region
NW_005392841.1	492971	T	C	intergenic_region
NW_005392841.1	492972	G	A	intergenic_region
NW_005392841.1	492975	A	G	intergenic_region
NW_005392841.1	492981	A	G	intergenic_region
NW_005392841.1	493168	C	T	intergenic_region
NW_005392841.1	493173	G	A	intergenic_region
NW_005392841.1	493178	A	G	intergenic_region
NW_005392841.1	493188	G	A	intergenic_region
NW_005392841.1	493191	T	C	intergenic_region
NW_005392841.1	493192	G	A	intergenic_region
NW_005392841.1	493198	G	T	intergenic_region
NW_005392841.1	493204	C	A	intergenic_region
NW_005392841.1	495150	G	T	intergenic_region
NW_005392841.1	495160	A	C	intergenic_region
NW_005392841.1	495182	T	C	intergenic_region
NW_005392841.1	495234	C	A	intergenic_region
NW_005392841.1	495240	C	T	intergenic_region
NW_005392841.1	495264	T	G	intergenic_region
NW_005392841.1	495277	T	C	intergenic_region
NW_005392841.1	495280	T	G	intergenic_region
NW_005392841.1	495283	C	G	intergenic_region
NW_005392841.1	495385	T	C	intergenic_region
NW_005392841.1	500276	G	A	intergenic_region
NW_005392841.1	500323	C	G	intergenic_region
NW_005392841.1	500383	A	G	intergenic_region
NW_005392841.1	545145	T	C	intron_variant,non_coding_transcript_variant
NW_005392841.1	552201	C	T	intron_variant,non_coding_transcript_variant
NW_005392841.1	552418	G	A	intron_variant,non_coding_transcript_variant
NW_005392841.1	576857	C	T	intron_variant,non_coding_transcript_variant
NW_005392841.1	577110	T	C	intron_variant,non_coding_transcript_variant
NW_005392841.1	608377	T	C	intergenic_region
NW_005392841.1	608430	C	T	intergenic_region
NW_005392841.1	608509	A	G	intergenic_region
NW_005392841.1	608521	C	A	intergenic_region
NW_005392841.1	608758	T	A	intergenic_region
NW_005392841.1	608759	A	C	intergenic_region
NW_005392841.1	608791	T	A	intergenic_region
NW_005392841.1	633289	A	G	upstream_gene_variant,downstream_gene_variant,intron_variant,non_coding_transcript_variant
NW_005392841.1	633333	T	C	upstream_gene_variant,downstream_gene_variant,intron_variant,non_coding_transcript_variant
NW_005392841.1	633457	G	A	upstream_gene_variant,downstream_gene_variant,intron_variant,non_coding_transcript_variant
NW_005392841.1	633493	G	C	upstream_gene_variant,downstream_gene_variant,intron_variant,non_coding_transcript_variant
NW_005392841.1	636768	A	G	3_prime_UTR_variant,intron_variant,non_coding_transcript_variant
NW_005392841.1	636792	T	C	3_prime_UTR_variant,intron_variant,non_coding_transcript_variant
NW_005392841.1	675113	G	A	upstream_gene_variant,downstream_gene_variant,intron_variant,non_coding_transcript_variant
NW_005392841.1	692228	A	G	upstream_gene_variant,downstream_gene_variant,intron_variant,non_coding_transcript_variant
NW_005392841.1	692236	C	T	upstream_gene_variant,downstream_gene_variant,intron_variant,non_coding_transcript_variant
NW_005392841.1	698615	A	C	upstream_gene_variant,downstream_gene_variant,intron_variant,non_coding_transcript_variant
NW_005392841.1	698678	A	T	upstream_gene_variant,downstream_gene_variant,intron_variant,non_coding_transcript_variant
NW_005392841.1	702878	T	A	intron_variant,non_coding_transcript_variant
NW_005392841.1	708305	T	C	intron_variant,non_coding_transcript_variant
NW_005392841.1	708348	G	A	intron_variant,non_coding_transcript_variant
NW_005392841.1	708391	C	T	intron_variant,non_coding_transcript_variant
NW_005392841.1	708394	C	T	intron_variant,non_coding_transcript_variant
NW_005392841.1	708414	G	C	intron_variant,non_coding_transcript_variant
NW_005392841.1	708572	G	A	intron_variant,non_coding_transcript_variant
NW_005392841.1	725959	G	A	intron_variant,non_coding_transcript_variant
NW_005392841.1	778571	C	G	missense_variant,non_coding_transcript_variant
NW_005392841.1	778595	G	A	synonymous_variant,non_coding_transcript_variant
NW_005392841.1	778677	C	T	synonymous_variant,non_coding_transcript_variant
NW_005392841.1	788282	C	T	upstream_gene_variant,downstream_gene_variant,intergenic_region
NW_005392841.1	788338	C	T	upstream_gene_variant,downstream_gene_variant,intergenic_region
NW_005392841.1	788367	C	T	upstream_gene_variant,downstream_gene_variant,intergenic_region
NW_005392841.1	788397	G	C	upstream_gene_variant,downstream_gene_variant,intergenic_region
NW_005392841.1	792251	C	G	intergenic_region
NW_005392841.1	792288	C	T	intergenic_region
NW_005392841.1	792293	T	G	intergenic_region
NW_005392841.1	792471	G	A	intergenic_region
NW_005392841.1	792521	T	A	intergenic_region
NW_005392841.1	801193	G	T	intergenic_region
NW_005392841.1	801283	A	G	intergenic_region
NW_005392841.1	801298	C	A,T	intergenic_region
NW_005392841.1	803548	T	C	intergenic_region
NW_005392841.1	811340	G	A	upstream_gene_variant,intergenic_region
NW_005392841.1	837405	A	G	intron_variant,non_coding_transcript_variant
NW_005392841.1	863976	C	T	3_prime_UTR_variant,upstream_gene_variant,non_coding_transcript_variant
NW_005392841.1	877678	C	G	3_prime_UTR_variant,upstream_gene_variant,downstream_gene_variant,non_coding_transcript_variant
NW_005392841.1	877808	A	G	3_prime_UTR_variant,upstream_gene_variant,downstream_gene_variant,non_coding_transcript_variant
NW_005392841.1	877829	A	T	3_prime_UTR_variant,upstream_gene_variant,downstream_gene_variant,non_coding_transcript_variant
NW_005392841.1	877939	C	T	upstream_gene_variant,downstream_gene_variant,intergenic_region
NW_005392841.1	878025	G	A	upstream_gene_variant,downstream_gene_variant,intergenic_region
NW_005392841.1	890780	T	C	intron_variant,non_coding_transcript_variant
NW_005392841.1	890821	T	C	intron_variant,non_coding_transcript_variant
NW_005392841.1	895161	T	C	upstream_gene_variant,downstream_gene_variant,intergenic_region
NW_005392841.1	895382	A	T	upstream_gene_variant,downstream_gene_variant,intergenic_region
NW_005392841.1	895411	C	T	upstream_gene_variant,downstream_gene_variant,intergenic_region
NW_005392841.1	911170	C	T	upstream_gene_variant,downstream_gene_variant,intergenic_region
NW_005392841.1	937607	C	T	upstream_gene_variant,downstream_gene_variant,intergenic_region
NW_005392841.1	937635	G	A	upstream_gene_variant,downstream_gene_variant,intergenic_region
NW_005392841.1	937672	A	G	upstream_gene_variant,downstream_gene_variant,intergenic_region
NW_005392841.1	961092	C	A	upstream_gene_variant,downstream_gene_variant,intergenic_region
NW_005392841.1	961735	A	T	upstream_gene_variant,downstream_gene_variant,intergenic_region
NW_005392841.1	986284	T	C	upstream_gene_variant,intergenic_region
NW_005392841.1	989128	G	A	upstream_gene_variant,intergenic_region
NW_005392841.1	1014677	C	T	intron_variant,non_coding_transcript_variant
NW_005392841.1	1014811	C	T	intron_variant,non_coding_transcript_variant
NW_005392841.1	1032659	T	C	intron_variant,non_coding_transcript_variant
NW_005392841.1	1048555	A	G	intron_variant,non_coding_transcript_variant
NW_005392841.1	1048761	G	A	intron_variant,non_coding_transcript_variant
NW_005392841.1	1051491	C	T	intron_variant,non_coding_transcript_variant
NW_005392841.1	1051717	G	A	intron_variant,non_coding_transcript_variant
NW_005392841.1	1051792	G	A	intron_variant,non_coding_transcript_variant
NW_005392841.1	1051803	A	G	intron_variant,non_coding_transcript_variant
NW_005392841.1	1051826	C	G	intron_variant,non_coding_transcript_variant
NW_005392841.1	1053228	A	G	splice_region_variant&synonymous_variant,upstream_gene_variant,non_coding_transcript_variant
NW_005392841.1	1057798	C	T	upstream_gene_variant,downstream_gene_variant,intron_variant,non_coding_transcript_variant
NW_005392841.1	1057826	G	A	upstream_gene_variant,downstream_gene_variant,intron_variant,non_coding_transcript_variant
NW_005392842.1	51879	C	T	downstream_gene_variant,intergenic_region
NW_005392842.1	51880	G	A	downstream_gene_variant,intergenic_region
NW_005392842.1	51979	C	T	downstream_gene_variant,intergenic_region
NW_005392842.1	67264	G	A	intron_variant,non_coding_transcript_variant
NW_005392842.1	82845	C	T	intergenic_region
NW_005392842.1	82854	A	G	intergenic_region
NW_005392842.1	82870	T	G	intergenic_region
NW_005392842.1	82873	C	T	intergenic_region
NW_005392842.1	85276	C	T	intergenic_region
NW_005392842.1	87603	A	C	intergenic_region
NW_005392842.1	87726	T	A	intergenic_region
NW_005392842.1	90127	G	A	intergenic_region
NW_005392842.1	90169	A	C	intergenic_region
NW_005392842.1	90189	C	A	intergenic_region
NW_005392842.1	97167	C	T	intergenic_region
NW_005392842.1	97286	T	C	intergenic_region
NW_005392842.1	97969	A	G	intergenic_region
NW_005392842.1	97979	T	C	intergenic_region
NW_005392842.1	101978	C	T	intergenic_region
NW_005392842.1	102004	T	C	intergenic_region
NW_005392842.1	102017	G	T	intergenic_region
NW_005392842.1	102085	G	C	intergenic_region
NW_005392842.1	112640	T	C	intergenic_region
NW_005392842.1	112645	A	G	intergenic_region
NW_005392842.1	112717	A	G	intergenic_region
NW_005392842.1	114866	G	A	upstream_gene_variant,intergenic_region
NW_005392842.1	114870	C	G	upstream_gene_variant,intergenic_region
NW_005392842.1	114914	A	G	upstream_gene_variant,intergenic_region
NW_005392842.1	114958	C	T	upstream_gene_variant,intergenic_region
NW_005392842.1	118436	G	A	upstream_gene_variant,intergenic_region
NW_005392842.1	118530	C	G	upstream_gene_variant,intergenic_region
NW_005392842.1	118578	T	C	upstream_gene_variant,intergenic_region
NW_005392842.1	118584	A	C	upstream_gene_variant,intergenic_region
NW_005392842.1	118594	C	T	upstream_gene_variant,intergenic_region
NW_005392842.1	118595	C	T	upstream_gene_variant,intergenic_region
NW_005392842.1	118674	A	G	upstream_gene_variant,intergenic_region
NW_005392842.1	119107	G	A	intron_variant,non_coding_transcript_variant
NW_005392842.1	119117	C	T	intron_variant,non_coding_transcript_variant
NW_005392842.1	128974	C	T	intron_variant,non_coding_transcript_variant
NW_005392842.1	142631	A	G	intron_variant,non_coding_transcript_variant
NW_005392842.1	142872	G	A	intron_variant,non_coding_transcript_variant
NW_005392842.1	142914	T	C	intron_variant,non_coding_transcript_variant
NW_005392842.1	156264	G	C	upstream_gene_variant,downstream_gene_variant,intergenic_region
NW_005392842.1	156358	A	T	upstream_gene_variant,downstream_gene_variant,intergenic_region
NW_005392842.1	233217	G	C	intron_variant,non_coding_transcript_variant
NW_005392842.1	233322	T	C	intron_variant,non_coding_transcript_variant
NW_005392842.1	233398	A	G	intron_variant,non_coding_transcript_variant
NW_005392842.1	252899	C	A	upstream_gene_variant,downstream_gene_variant,intergenic_region
NW_005392842.1	308619	A	G	intron_variant,non_coding_transcript_variant
NW_005392842.1	308735	G	A	intron_variant,non_coding_transcript_variant
NW_005392842.1	321386	G	T	stop_gained,non_coding_transcript_variant
NW_005392842.1	340583	A	G	intron_variant,non_coding_transcript_variant
NW_005392842.1	348840	A	G	intron_variant,non_coding_transcript_variant
NW_005392842.1	386299	G	A	upstream_gene_variant,downstream_gene_variant,intergenic_region
NW_005392842.1	386319	A	G	upstream_gene_variant,downstream_gene_variant,intergenic_region
NW_005392842.1	386323	A	G	upstream_gene_variant,downstream_gene_variant,intergenic_region
NW_005392842.1	426008	T	C	intron_variant,non_coding_transcript_variant
NW_005392842.1	445890	T	G	intron_variant,non_coding_transcript_variant
NW_005392842.1	445893	T	G	intron_variant,non_coding_transcript_variant
NW_005392842.1	445896	A	G	intron_variant,non_coding_transcript_variant
NW_005392842.1	445902	T	A	intron_variant,non_coding_transcript_variant
NW_005392842.1	445907	T	C	intron_variant,non_coding_transcript_variant
NW_005392842.1	445909	T	C	intron_variant,non_coding_transcript_variant
NW_005392842.1	445910	C	A	intron_variant,non_coding_transcript_variant
NW_005392842.1	445912	C	A	intron_variant,non_coding_transcript_variant
NW_005392842.1	445914	A	G	intron_variant,non_coding_transcript_variant
NW_005392842.1	445916	T	G	intron_variant,non_coding_transcript_variant
NW_005392842.1	445926	T	G	intron_variant,non_coding_transcript_variant
NW_005392842.1	445930	T	G	intron_variant,non_coding_transcript_variant
NW_005392842.1	445937	T	G	intron_variant,non_coding_transcript_variant
NW_005392842.1	445943	A	G	intron_variant,non_coding_transcript_variant
NW_005392842.1	445946	T	G	intron_variant,non_coding_transcript_variant
NW_005392842.1	446179	C	T	intron_variant,non_coding_transcript_variant
NW_005392842.1	446196	T	C	intron_variant,non_coding_transcript_variant
NW_005392842.1	446197	A	G	intron_variant,non_coding_transcript_variant
NW_005392842.1	451425	A	T	intron_variant,non_coding_transcript_variant
NW_005392842.1	451443	A	G	intron_variant,non_coding_transcript_variant
NW_005392842.1	451503	C	T	intron_variant,non_coding_transcript_variant
NW_005392842.1	451537	C	T	intron_variant,non_coding_transcript_variant
NW_005392842.1	451566	C	T	intron_variant,non_coding_transcript_variant
NW_005392842.1	457781	T	C	intron_variant,non_coding_transcript_variant
NW_005392842.1	559096	A	G	downstream_gene_variant,intergenic_region
NW_005392842.1	559272	G	C	downstream_gene_variant,intergenic_region
NW_005392842.1	566172	A	G	upstream_gene_variant,downstream_gene_variant,intergenic_region
NW_005392842.1	566399	C	T	upstream_gene_variant,downstream_gene_variant,intergenic_region
NW_005392842.1	584760	C	T	intron_variant,non_coding_transcript_variant
NW_005392842.1	584809	G	A	intron_variant,non_coding_transcript_variant
NW_005392842.1	602404	T	C	intron_variant,non_coding_transcript_variant
NW_005392842.1	616354	A	T	intron_variant,non_coding_transcript_variant
NW_005392842.1	642708	T	C	intergenic_region
NW_005392842.1	694179	G	A	upstream_gene_variant,intergenic_region
NW_005392842.1	694222	G	A	5_prime_UTR_variant,non_coding_transcript_variant
NW_005392842.1	694294	A	C	5_prime_UTR_variant,non_coding_transcript_variant
NW_005392842.1	694296	T	C	5_prime_UTR_variant,non_coding_transcript_variant
NW_005392842.1	694323	G	C,T	missense_variant,non_coding_transcript_variant
NW_005392842.1	695674	T	C	intron_variant,non_coding_transcript_variant
NW_005392842.1	695780	T	C	intron_variant,non_coding_transcript_variant
NW_005392842.1	695782	T	C	intron_variant,non_coding_transcript_variant
NW_005392842.1	695824	G	A	intron_variant,non_coding_transcript_variant
NW_005392842.1	705973	T	C	downstream_gene_variant,intergenic_region
NW_005392842.1	706144	T	C	downstream_gene_variant,intergenic_region
NW_005392842.1	717380	G	A	upstream_gene_variant,downstream_gene_variant,intergenic_region
NW_005392842.1	722517	C	T	intergenic_region
NW_005392842.1	829939	C	A	intron_variant,non_coding_transcript_variant
NW_005392842.1	834314	C	T	intron_variant,non_coding_transcript_variant
NW_005392842.1	859999	A	G	intergenic_region
NW_005392842.1	860183	C	T	intergenic_region
NW_005392842.1	863699	G	A	intergenic_region
NW_005392842.1	880145	C	A	intergenic_region
NW_005392842.1	880408	A	G	intergenic_region
NW_005392842.1	894222	A	C	upstream_gene_variant,downstream_gene_variant,intergenic_region
NW_005392842.1	904320	C	T	upstream_gene_variant,intron_variant,non_coding_transcript_variant
NW_005392842.1	929393	C	G	upstream_gene_variant,downstream_gene_variant,intergenic_region
NW_005392842.1	929543	A	G	upstream_gene_variant,downstream_gene_variant,intergenic_region
NW_005392842.1	930834	C	T	intergenic_region
NW_005392842.1	931774	G	T	intergenic_region
NW_005392842.1	940495	A	G	upstream_gene_variant,intergenic_region
NW_005392842.1	994717	G	A	missense_variant,upstream_gene_variant,downstream_gene_variant,non_coding_transcript_variant
NW_005392842.1	994787	A	G	upstream_gene_variant,downstream_gene_variant,intron_variant,non_coding_transcript_variant
NW_005392842.1	994839	G	A	splice_region_variant&intron_variant,upstream_gene_variant,downstream_gene_variant,non_coding_transcript_variant
NW_005392842.1	1068300	A	G	upstream_gene_variant,downstream_gene_variant,intergenic_region
NW_005392842.1	1069074	G	A	upstream_gene_variant,downstream_gene_variant,intergenic_region
NW_005392842.1	1110989	G	A	upstream_gene_variant,downstream_gene_variant,intergenic_region
NW_005392842.1	1157265	G	A	intron_variant,non_coding_transcript_variant
NW_005392842.1	1163703	G	T	intron_variant,non_coding_transcript_variant
NW_005392842.1	1163723	G	T	intron_variant,non_coding_transcript_variant
NW_005392842.1	1163738	T	A	intron_variant,non_coding_transcript_variant
NW_005392842.1	1163753	T	A	intron_variant,non_coding_transcript_variant
NW_005392842.1	1174141	G	A	intron_variant,non_coding_transcript_variant
NW_005392842.1	1185613	C	A	upstream_gene_variant,downstream_gene_variant,intergenic_region
NW_005392842.1	1185742	T	A	upstream_gene_variant,downstream_gene_variant,intergenic_region
NW_005392842.1	1202618	A	C	upstream_gene_variant,downstream_gene_variant,intron_variant,non_coding_transcript_variant
NW_005392842.1	1206776	G	A	upstream_gene_variant,downstream_gene_variant,intergenic_region
NW_005392842.1	1209411	A	G	upstream_gene_variant,downstream_gene_variant,intergenic_region
NW_005392842.1	1209492	T	A	upstream_gene_variant,downstream_gene_variant,intergenic_region
NW_005392842.1	1243753	C	T	intron_variant,non_coding_transcript_variant
NW_005392842.1	1243759	A	C	intron_variant,non_coding_transcript_variant
NW_005392842.1	1243762	C	T	intron_variant,non_coding_transcript_variant
NW_005392842.1	1243850	G	A	intron_variant,non_coding_transcript_variant
NW_005392842.1	1243874	G	T	intron_variant,non_coding_transcript_variant
NW_005392842.1	1243893	A	G	intron_variant,non_coding_transcript_variant
NW_005392842.1	1266230	G	C	intron_variant,non_coding_transcript_variant
NW_005392842.1	1343610	C	T	intron_variant,non_coding_transcript_variant
NW_005392842.1	1347836	A	G	intron_variant,non_coding_transcript_variant
NW_005392842.1	1347861	T	C	intron_variant,non_coding_transcript_variant
NW_005392842.1	1365251	G	A	downstream_gene_variant,intergenic_region
NW_005392842.1	1381414	A	G	upstream_gene_variant,intergenic_region
NW_005392842.1	1381423	A	T	upstream_gene_variant,intergenic_region
NW_005392842.1	1381475	G	T	upstream_gene_variant,intergenic_region
NW_005392842.1	1381497	C	T	upstream_gene_variant,intergenic_region
NW_005392842.1	1381504	C	T	upstream_gene_variant,intergenic_region
NW_005392842.1	1399503	C	T	intergenic_region
NW_005392842.1	1399668	A	C	intergenic_region
NW_005392842.1	1399780	A	G	intergenic_region
NW_005392842.1	1403332	A	G	upstream_gene_variant,intergenic_region
NW_005392842.1	1403386	T	C	upstream_gene_variant,intergenic_region
NW_005392842.1	1422924	T	C	intron_variant,non_coding_transcript_variant
NW_005392842.1	1480587	G	C	upstream_gene_variant,downstream_gene_variant,intergenic_region
NW_005392842.1	1510225	C	A	intergenic_region
NW_005392842.1	1529669	G	A	intergenic_region
NW_005392842.1	1529692	C	G	intergenic_region
NW_005392842.1	1529700	C	A	intergenic_region
NW_005392842.1	1529856	G	A	intergenic_region
NW_005392842.1	1533114	T	G	intergenic_region
NW_005392843.1	7256	C	T	intron_variant
NW_005392843.1	7277	G	C	intron_variant
NW_005392843.1	39049	C	G	upstream_gene_variant,intergenic_region
NW_005392843.1	43282	C	T	intergenic_region
NW_005392843.1	43288	T	C	intergenic_region
NW_005392843.1	43289	G	A	intergenic_region
NW_005392844.1	3855	T	C	intergenic_region
NW_005392844.1	3896	C	T	intergenic_region
NW_005392844.1	3911	C	G	intergenic_region
NW_005392844.1	3915	T	G	intergenic_region
NW_005392844.1	9209	G	A	intergenic_region
NW_005392844.1	9288	A	C	intergenic_region
NW_005392844.1	9430	G	A	intergenic_region
NW_005392844.1	23613	C	A	intergenic_region
NW_005392844.1	23635	G	A	intergenic_region
NW_005392844.1	23639	T	G	intergenic_region
NW_005392844.1	34491	T	C	intergenic_region
NW_005392844.1	34545	T	C	intergenic_region
NW_005392844.1	44643	G	C	intergenic_region
NW_005392844.1	46307	A	T	intergenic_region
NW_005392844.1	60913	C	T	downstream_gene_variant,intergenic_region
NW_005392844.1	65241	T	G	intergenic_region
NW_005392844.1	69764	C	T	intergenic_region
NW_005392844.1	69774	T	C	intergenic_region
NW_005392844.1	70014	C	T	intergenic_region
NW_005392844.1	70089	C	T	intergenic_region
NW_005392844.1	70290	A	G	intergenic_region
NW_005392844.1	70313	T	C	intergenic_region
NW_005392844.1	90217	G	A	intergenic_region
NW_005392844.1	90244	C	G	intergenic_region
NW_005392844.1	90273	G	A	intergenic_region
NW_005392844.1	92927	T	C	intergenic_region
NW_005392844.1	92931	A	C	intergenic_region
NW_005392844.1	92979	T	G	intergenic_region
NW_005392844.1	93005	A	T	intergenic_region
NW_005392844.1	93106	T	C	intergenic_region
NW_005392844.1	93114	C	T	intergenic_region
NW_005392844.1	93116	T	C	intergenic_region
NW_005392844.1	101562	G	T	intergenic_region
NW_005392844.1	101596	A	G	intergenic_region
NW_005392844.1	134373	G	A	intron_variant,non_coding_transcript_variant
NW_005392844.1	137534	A	T	intron_variant,non_coding_transcript_variant
NW_005392844.1	139812	A	C	intron_variant,non_coding_transcript_variant
NW_005392844.1	139839	C	T	intron_variant,non_coding_transcript_variant
NW_005392844.1	139861	T	G	intron_variant,non_coding_transcript_variant
NW_005392844.1	139875	G	A	intron_variant,non_coding_transcript_variant
NW_005392844.1	139898	T	C	intron_variant,non_coding_transcript_variant
NW_005392844.1	139915	G	A	intron_variant,non_coding_transcript_variant
NW_005392844.1	145503	A	G	missense_variant,non_coding_transcript_variant
NW_005392844.1	145518	A	T	missense_variant,non_coding_transcript_variant
NW_005392844.1	157248	G	A	intergenic_region
NW_005392844.1	157266	G	C	intergenic_region
NW_005392844.1	196994	A	C	intergenic_region
NW_005392844.1	197027	T	C	intergenic_region
NW_005392844.1	197051	C	T	intergenic_region
NW_005392844.1	197143	T	A	intergenic_region
NW_005392844.1	203085	C	T	intergenic_region
NW_005392844.1	203662	C	T	intergenic_region
NW_005392844.1	203702	C	T	intergenic_region
NW_005392844.1	203716	G	A	intergenic_region
NW_005392844.1	203718	C	G	intergenic_region
NW_005392844.1	203730	A	G	intergenic_region
NW_005392844.1	203801	C	G	intergenic_region
NW_005392844.1	203902	A	G	intergenic_region
NW_005392844.1	203925	G	A	intergenic_region
NW_005392844.1	204089	A	G	intergenic_region
NW_005392844.1	204114	G	A	intergenic_region
NW_005392844.1	204167	C	G	intergenic_region
NW_005392844.1	224889	T	G	intergenic_region
NW_005392844.1	229661	G	C	intergenic_region
NW_005392844.1	229778	T	C	intergenic_region
NW_005392844.1	237494	G	A	intergenic_region
NW_005392844.1	243773	T	C	intergenic_region
NW_005392844.1	248948	A	G	intergenic_region
NW_005392844.1	248966	A	G	intergenic_region
NW_005392844.1	248969	T	C	intergenic_region
NW_005392844.1	248970	G	A	intergenic_region
NW_005392844.1	248975	T	C	intergenic_region
NW_005392844.1	248983	T	C	intergenic_region
NW_005392844.1	249044	C	T	intergenic_region
NW_005392844.1	274560	T	C	intergenic_region
NW_005392844.1	274576	A	G	intergenic_region
NW_005392844.1	274602	A	G	intergenic_region
NW_005392844.1	274661	A	G	intergenic_region
NW_005392844.1	299636	T	C	intergenic_region
NW_005392844.1	299862	G	A	intergenic_region
NW_005392844.1	302825	C	A	intergenic_region
NW_005392844.1	313713	G	T	intergenic_region
NW_005392844.1	314001	G	A	intergenic_region
NW_005392844.1	314017	C	T	intergenic_region
NW_005392844.1	318416	A	G	intergenic_region
NW_005392844.1	345942	T	C	upstream_gene_variant,intergenic_region
NW_005392844.1	345975	A	G	upstream_gene_variant,intergenic_region
NW_005392844.1	353480	A	C	intron_variant,non_coding_transcript_variant
NW_005392844.1	361542	T	C	intron_variant,non_coding_transcript_variant
NW_005392844.1	361591	A	C	intron_variant,non_coding_transcript_variant
NW_005392844.1	361609	C	T	intron_variant,non_coding_transcript_variant
NW_005392844.1	361610	G	A	intron_variant,non_coding_transcript_variant
NW_005392844.1	361680	G	A	intron_variant,non_coding_transcript_variant
NW_005392844.1	362189	T	C	intron_variant,non_coding_transcript_variant
NW_005392844.1	366518	A	G	intron_variant,non_coding_transcript_variant
NW_005392844.1	366549	A	G	intron_variant,non_coding_transcript_variant
NW_005392844.1	373017	G	T	intron_variant,non_coding_transcript_variant
NW_005392844.1	373308	G	C	intron_variant,non_coding_transcript_variant
NW_005392844.1	381791	C	T	intron_variant,non_coding_transcript_variant
NW_005392844.1	396986	C	T	intron_variant,non_coding_transcript_variant
NW_005392844.1	433899	A	C	3_prime_UTR_variant,non_coding_transcript_variant
NW_005392844.1	433986	C	A	3_prime_UTR_variant,non_coding_transcript_variant
NW_005392844.1	447423	G	T	intergenic_region
NW_005392844.1	465821	A	G	intergenic_region
NW_005392844.1	465894	T	A	intergenic_region
NW_005392844.1	465932	T	C	intergenic_region
NW_005392844.1	465997	A	T	intergenic_region
NW_005392844.1	476339	G	A	intergenic_region
NW_005392844.1	476354	C	T	intergenic_region
NW_005392844.1	496006	C	T	intergenic_region
NW_005392844.1	505995	T	C	intergenic_region
NW_005392844.1	508218	C	T	intergenic_region
NW_005392844.1	508263	C	T	intergenic_region
NW_005392844.1	508283	C	A	intergenic_region
NW_005392844.1	508350	G	A	intergenic_region
NW_005392844.1	508397	G	A	intergenic_region
NW_005392844.1	508421	C	T	intergenic_region
NW_005392844.1	508424	A	T	intergenic_region
NW_005392844.1	508541	C	A	intergenic_region
NW_005392844.1	508590	T	C	intergenic_region
NW_005392844.1	530958	A	C	intergenic_region
NW_005392844.1	588755	G	T	intron_variant,non_coding_transcript_variant
NW_005392844.1	588819	A	C	intron_variant,non_coding_transcript_variant
NW_005392844.1	588935	G	T	intron_variant,non_coding_transcript_variant
NW_005392844.1	591144	A	G	intron_variant,non_coding_transcript_variant
NW_005392844.1	591160	C	T	intron_variant,non_coding_transcript_variant
NW_005392844.1	591364	G	A	intron_variant,non_coding_transcript_variant
NW_005392844.1	602932	A	G	intron_variant,non_coding_transcript_variant
NW_005392844.1	603029	A	G	intron_variant,non_coding_transcript_variant
NW_005392844.1	603031	G	A	intron_variant,non_coding_transcript_variant
NW_005392844.1	603206	C	T	intron_variant,non_coding_transcript_variant
NW_005392844.1	603241	T	C	intron_variant,non_coding_transcript_variant
NW_005392844.1	603478	G	A	intron_variant,non_coding_transcript_variant
NW_005392844.1	603692	A	G	intron_variant,non_coding_transcript_variant
NW_005392844.1	603694	T	C	intron_variant,non_coding_transcript_variant
NW_005392844.1	608985	A	G	intron_variant,non_coding_transcript_variant
NW_005392844.1	623338	G	A	intron_variant,non_coding_transcript_variant
NW_005392844.1	628992	T	C	intron_variant,non_coding_transcript_variant
NW_005392844.1	629335	G	A	intron_variant,non_coding_transcript_variant
NW_005392844.1	659574	C	A	intron_variant,non_coding_transcript_variant
NW_005392844.1	665961	G	A	intron_variant,non_coding_transcript_variant
NW_005392844.1	676523	C	T	intron_variant,non_coding_transcript_variant
NW_005392844.1	715060	C	G	intron_variant,non_coding_transcript_variant
NW_005392844.1	738864	C	G	intron_variant,non_coding_transcript_variant
NW_005392844.1	776742	T	C	intron_variant,non_coding_transcript_variant
NW_005392844.1	787491	G	C	intron_variant,non_coding_transcript_variant
NW_005392844.1	787497	C	T	intron_variant,non_coding_transcript_variant
NW_005392844.1	787515	G	A	intron_variant,non_coding_transcript_variant
NW_005392844.1	787530	C	T	intron_variant,non_coding_transcript_variant
NW_005392844.1	787531	A	G	intron_variant,non_coding_transcript_variant
NW_005392844.1	787611	G	A	intron_variant,non_coding_transcript_variant
NW_005392844.1	787616	T	G	intron_variant,non_coding_transcript_variant
NW_005392844.1	806766	G	A	intergenic_region
NW_005392844.1	815951	A	G	upstream_gene_variant,downstream_gene_variant,intergenic_region
NW_005392844.1	829957	C	G	intron_variant,non_coding_transcript_variant
NW_005392844.1	836161	C	T	intron_variant,non_coding_transcript_variant
NW_005392844.1	836198	C	G	intron_variant,non_coding_transcript_variant
NW_005392844.1	836201	T	C	intron_variant,non_coding_transcript_variant
NW_005392844.1	836361	C	A	missense_variant,non_coding_transcript_variant
NW_005392844.1	836411	G	A	intron_variant,non_coding_transcript_variant
NW_005392844.1	856034	A	G	intron_variant,non_coding_transcript_variant
NW_005392844.1	856236	T	C	intron_variant,non_coding_transcript_variant
NW_005392844.1	856237	G	A	intron_variant,non_coding_transcript_variant
NW_005392844.1	856260	C	T	intron_variant,non_coding_transcript_variant
NW_005392844.1	856273	G	C	intron_variant,non_coding_transcript_variant
NW_005392844.1	865004	G	C	upstream_gene_variant,downstream_gene_variant,intergenic_region
NW_005392844.1	887107	C	A	intergenic_region
NW_005392844.1	887220	G	A	intergenic_region
NW_005392844.1	917375	G	T	intergenic_region
NW_005392844.1	925665	C	T	intergenic_region
NW_005392844.1	925683	T	C	intergenic_region
NW_005392844.1	966835	C	T	intergenic_region
NW_005392844.1	984184	C	A	intergenic_region
NW_005392844.1	1006592	T	C	intergenic_region
NW_005392844.1	1006619	T	C	intergenic_region
NW_005392844.1	1006624	T	C	intergenic_region
NW_005392844.1	1025011	A	G	intergenic_region
NW_005392844.1	1025070	A	G	intergenic_region
NW_005392844.1	1038779	G	A	intergenic_region
NW_005392844.1	1038784	G	T	intergenic_region
NW_005392844.1	1039080	A	G	intergenic_region
NW_005392844.1	1039089	T	A	intergenic_region
NW_005392844.1	1039183	G	A	intergenic_region
NW_005392845.1	3630	C	T	intergenic_region
NW_005392845.1	3651	C	T	intergenic_region
NW_005392845.1	3660	A	C	intergenic_region
NW_005392845.1	3719	G	A	intergenic_region
NW_005392845.1	10420	A	T	intergenic_region
NW_005392845.1	10426	C	T	intergenic_region
NW_005392845.1	10871	C	T	intergenic_region
NW_005392845.1	20571	C	T	intergenic_region
NW_005392845.1	20596	A	C	intergenic_region
NW_005392845.1	52431	T	C	intergenic_region
NW_005392845.1	52521	G	A	intergenic_region
NW_005392845.1	58639	C	T	intergenic_region
NW_005392845.1	58662	A	G	intergenic_region
NW_005392845.1	70742	T	C	intergenic_region
NW_005392845.1	77545	A	G	intergenic_region
NW_005392845.1	77679	C	T	intergenic_region
NW_005392845.1	78159	T	G	intergenic_region
NW_005392845.1	86430	T	G	intergenic_region
NW_005392845.1	93905	C	T	intergenic_region
NW_005392845.1	94082	T	C	intergenic_region
NW_005392845.1	94092	A	G	intergenic_region
NW_005392845.1	103168	G	C	intergenic_region
NW_005392845.1	115481	G	A	intergenic_region
NW_005392845.1	115506	C	A	intergenic_region
NW_005392845.1	115510	T	C	intergenic_region
NW_005392845.1	120853	A	G	intergenic_region
NW_005392845.1	120858	G	A	intergenic_region
NW_005392845.1	120901	A	G	intergenic_region
NW_005392845.1	120903	A	G	intergenic_region
NW_005392845.1	120979	T	G	intergenic_region
NW_005392845.1	151428	G	C	intergenic_region
NW_005392845.1	151500	C	T	intergenic_region
NW_005392845.1	151505	T	C	intergenic_region
NW_005392845.1	151592	C	A	intergenic_region
NW_005392845.1	151616	C	A	intergenic_region
NW_005392845.1	151626	T	C	intergenic_region
NW_005392845.1	161467	C	T	intergenic_region
NW_005392845.1	173109	A	G	intergenic_region
NW_005392845.1	188772	C	T	intergenic_region
NW_005392845.1	188789	C	A	intergenic_region
NW_005392845.1	188846	G	C	intergenic_region
NW_005392845.1	188860	G	C	intergenic_region
NW_005392845.1	188868	T	C	intergenic_region
NW_005392845.1	188947	T	C	intergenic_region
NW_005392845.1	211491	C	T	intergenic_region
NW_005392845.1	212534	G	A	intergenic_region
NW_005392845.1	239385	A	C	intron_variant,non_coding_transcript_variant
NW_005392845.1	239425	T	C	intron_variant,non_coding_transcript_variant
NW_005392845.1	253147	G	T	intron_variant,non_coding_transcript_variant
NW_005392845.1	253161	G	A	intron_variant,non_coding_transcript_variant
NW_005392845.1	253187	G	C	intron_variant,non_coding_transcript_variant
NW_005392845.1	253219	T	C	intron_variant,non_coding_transcript_variant
NW_005392845.1	253935	C	A	intron_variant,non_coding_transcript_variant
NW_005392845.1	254150	T	C	intron_variant,non_coding_transcript_variant
NW_005392845.1	261775	T	C	intron_variant,non_coding_transcript_variant
NW_005392845.1	287809	A	C	intron_variant,non_coding_transcript_variant
NW_005392845.1	296486	G	T	intron_variant,non_coding_transcript_variant
NW_005392845.1	296519	G	A	intron_variant,non_coding_transcript_variant
NW_005392845.1	296548	G	A	intron_variant,non_coding_transcript_variant
NW_005392845.1	296674	G	C	intron_variant,non_coding_transcript_variant
NW_005392845.1	297742	T	C	intron_variant,non_coding_transcript_variant
NW_005392845.1	299744	C	T	intron_variant,non_coding_transcript_variant
NW_005392845.1	299785	A	G	intron_variant,non_coding_transcript_variant
NW_005392845.1	316357	A	T	intron_variant,non_coding_transcript_variant
NW_005392845.1	316381	C	G	intron_variant,non_coding_transcript_variant
NW_005392845.1	324523	G	A	intron_variant,non_coding_transcript_variant
NW_005392845.1	324654	A	G	intron_variant,non_coding_transcript_variant
NW_005392845.1	324719	A	G	intron_variant,non_coding_transcript_variant
NW_005392845.1	324806	C	T	intron_variant,non_coding_transcript_variant
NW_005392845.1	329269	G	T	intron_variant,non_coding_transcript_variant
NW_005392845.1	329270	A	C	intron_variant,non_coding_transcript_variant
NW_005392845.1	329336	C	T	intron_variant,non_coding_transcript_variant
NW_005392845.1	329446	A	G	intron_variant,non_coding_transcript_variant
NW_005392845.1	329497	C	A	intron_variant,non_coding_transcript_variant
NW_005392845.1	335108	G	T	intron_variant,non_coding_transcript_variant
NW_005392845.1	342828	A	C,T	intron_variant,non_coding_transcript_variant
NW_005392845.1	342853	A	G	intron_variant,non_coding_transcript_variant
NW_005392845.1	345418	A	G	intron_variant,non_coding_transcript_variant
NW_005392845.1	345432	G	A	intron_variant,non_coding_transcript_variant
NW_005392845.1	365753	C	T	intron_variant,non_coding_transcript_variant
NW_005392845.1	372074	C	G	intron_variant,non_coding_transcript_variant
NW_005392845.1	406295	A	G	intron_variant,non_coding_transcript_variant
NW_005392845.1	444423	G	A	intron_variant,non_coding_transcript_variant
NW_005392845.1	444427	T	C	intron_variant,non_coding_transcript_variant
NW_005392845.1	445796	C	T	intron_variant,non_coding_transcript_variant
NW_005392845.1	464966	G	A	intron_variant,non_coding_transcript_variant
NW_005392845.1	464972	C	T	intron_variant,non_coding_transcript_variant
NW_005392845.1	465051	G	A	intron_variant,non_coding_transcript_variant
NW_005392845.1	465090	C	T	intron_variant,non_coding_transcript_variant
NW_005392845.1	494261	G	A	intron_variant,non_coding_transcript_variant
NW_005392845.1	520011	C	A	intron_variant,non_coding_transcript_variant
NW_005392845.1	520246	A	T	intron_variant,non_coding_transcript_variant
NW_005392845.1	529738	G	A	intergenic_region
NW_005392845.1	529740	C	T	intergenic_region
NW_005392845.1	556259	A	G	intergenic_region
NW_005392845.1	556286	A	G	intergenic_region
NW_005392845.1	556288	A	T	intergenic_region
NW_005392845.1	577575	G	C	intergenic_region
NW_005392845.1	577823	A	C	intergenic_region
NW_005392845.1	592968	G	C	intergenic_region
NW_005392845.1	610588	A	G	intergenic_region
NW_005392845.1	612044	G	A	intergenic_region
NW_005392845.1	635697	C	A	intergenic_region
NW_005392845.1	635797	C	G	intergenic_region
NW_005392845.1	635809	C	T	intergenic_region
NW_005392845.1	635814	C	T	intergenic_region
NW_005392845.1	635822	C	T	intergenic_region
NW_005392845.1	635845	C	T	intergenic_region
NW_005392845.1	636023	C	T	intergenic_region
NW_005392845.1	636063	C	T	intergenic_region
NW_005392845.1	646381	G	A	upstream_gene_variant,intergenic_region
NW_005392845.1	652077	G	A	intron_variant,non_coding_transcript_variant
NW_005392845.1	652121	C	T	synonymous_variant,non_coding_transcript_variant
NW_005392845.1	652257	G	A	missense_variant,non_coding_transcript_variant
NW_005392845.1	652407	C	T	splice_region_variant&intron_variant,non_coding_transcript_variant
NW_005392845.1	661053	T	C	intron_variant,non_coding_transcript_variant
NW_005392845.1	661069	A	C	intron_variant,non_coding_transcript_variant
NW_005392845.1	661176	T	A	intron_variant,non_coding_transcript_variant
NW_005392845.1	662313	T	C	intron_variant,non_coding_transcript_variant
NW_005392845.1	662329	C	T	intron_variant,non_coding_transcript_variant
NW_005392845.1	663438	C	T	intron_variant,non_coding_transcript_variant
NW_005392845.1	663465	A	G	intron_variant,non_coding_transcript_variant
NW_005392845.1	663684	G	C	intron_variant,non_coding_transcript_variant
NW_005392845.1	668391	A	T	downstream_gene_variant,intergenic_region
NW_005392845.1	673159	C	T	intergenic_region
NW_005392845.1	673165	C	T	intergenic_region
NW_005392845.1	673175	G	C	intergenic_region
NW_005392845.1	677538	A	G	intergenic_region
NW_005392845.1	677664	T	C	intergenic_region
NW_005392845.1	677712	T	C	intergenic_region
NW_005392845.1	682922	T	C	intergenic_region
NW_005392845.1	683095	G	C	intergenic_region
NW_005392845.1	696908	G	A	intergenic_region
NW_005392845.1	696934	A	G	intergenic_region
NW_005392845.1	715194	C	A	intergenic_region
NW_005392845.1	715217	C	T	intergenic_region
NW_005392845.1	722146	T	C	intergenic_region
NW_005392845.1	722191	G	A	intergenic_region
NW_005392845.1	729485	G	C	intergenic_region
NW_005392845.1	750752	T	C	intergenic_region
NW_005392845.1	750923	C	T	intergenic_region
NW_005392845.1	783177	T	C	intergenic_region
NW_005392845.1	783189	T	C	intergenic_region
NW_005392845.1	800381	T	C	intergenic_region
NW_005392845.1	809242	T	C	intergenic_region
NW_005392845.1	810549	C	T	intergenic_region
NW_005392845.1	814529	T	C	intergenic_region
NW_005392845.1	814545	G	A	intergenic_region
NW_005392845.1	820680	C	T	intergenic_region
NW_005392845.1	827989	C	A	upstream_gene_variant,intergenic_region
NW_005392845.1	858655	C	T	intron_variant,non_coding_transcript_variant
NW_005392845.1	858767	C	T	intron_variant,non_coding_transcript_variant
NW_005392845.1	878803	C	T	intron_variant,non_coding_transcript_variant
NW_005392845.1	878882	T	C	intron_variant,non_coding_transcript_variant
NW_005392845.1	879644	T	C	intron_variant,non_coding_transcript_variant
NW_005392845.1	879651	A	G	intron_variant,non_coding_transcript_variant
NW_005392845.1	879678	A	G	intron_variant,non_coding_transcript_variant
NW_005392846.1	6529	T	G	intergenic_region
NW_005392846.1	16100	C	T	intergenic_region
NW_005392846.1	16135	G	A	intergenic_region
NW_005392846.1	16147	G	T	intergenic_region
NW_005392846.1	16215	G	A	intergenic_region
NW_005392846.1	16443	C	A	intergenic_region
NW_005392846.1	16445	C	T	intergenic_region
NW_005392846.1	21856	C	T,A	downstream_gene_variant,intron_variant,non_coding_transcript_variant
NW_005392846.1	21858	A	G	downstream_gene_variant,intron_variant,non_coding_transcript_variant
NW_005392846.1	21866	T	C	downstream_gene_variant,intron_variant,non_coding_transcript_variant
NW_005392846.1	21923	G	A	downstream_gene_variant,intron_variant,non_coding_transcript_variant
NW_005392846.1	49083	C	T	intergenic_region
NW_005392846.1	49197	A	G	intergenic_region
NW_005392846.1	49198	G	A	intergenic_region
NW_005392846.1	49230	A	C	intergenic_region
NW_005392846.1	51615	T	G	intergenic_region
NW_005392846.1	68399	A	T	intron_variant,non_coding_transcript_variant
NW_005392846.1	74032	C	G	intron_variant,non_coding_transcript_variant
NW_005392846.1	74038	C	T	intron_variant,non_coding_transcript_variant
NW_005392846.1	74064	G	A	intron_variant,non_coding_transcript_variant
NW_005392846.1	74498	A	G	intron_variant,non_coding_transcript_variant
NW_005392846.1	74540	T	G	intron_variant,non_coding_transcript_variant
NW_005392846.1	74545	G	A	intron_variant,non_coding_transcript_variant
NW_005392846.1	74559	C	A	splice_region_variant&intron_variant,non_coding_transcript_variant
NW_005392846.1	74799	C	A	intron_variant,non_coding_transcript_variant
NW_005392846.1	79505	C	T	intron_variant,non_coding_transcript_variant
NW_005392846.1	79597	G	A	intron_variant,non_coding_transcript_variant
NW_005392846.1	79818	C	T	intron_variant,non_coding_transcript_variant
NW_005392846.1	96242	G	A	intron_variant,non_coding_transcript_variant
NW_005392846.1	96268	C	T	intron_variant,non_coding_transcript_variant
NW_005392846.1	130411	T	C	intron_variant,non_coding_transcript_variant
NW_005392846.1	161229	G	A	upstream_gene_variant,downstream_gene_variant,intergenic_region
NW_005392846.1	161313	C	T	upstream_gene_variant,downstream_gene_variant,intergenic_region
NW_005392846.1	163041	A	C	3_prime_UTR_variant,upstream_gene_variant,downstream_gene_variant,non_coding_transcript_variant
NW_005392846.1	163048	A	C	3_prime_UTR_variant,upstream_gene_variant,downstream_gene_variant,non_coding_transcript_variant
NW_005392846.1	163053	A	C	3_prime_UTR_variant,upstream_gene_variant,downstream_gene_variant,non_coding_transcript_variant
NW_005392846.1	163094	C	A	3_prime_UTR_variant,upstream_gene_variant,downstream_gene_variant,non_coding_transcript_variant
NW_005392846.1	181396	T	C	intergenic_region
NW_005392846.1	181431	C	T	intergenic_region
NW_005392846.1	181669	C	A	intergenic_region
NW_005392846.1	181679	T	A	intergenic_region
NW_005392846.1	181687	G	A	intergenic_region
NW_005392846.1	181689	T	A	intergenic_region
NW_005392846.1	181690	C	A	intergenic_region
NW_005392846.1	189544	G	A	intergenic_region
NW_005392846.1	189640	C	T	intergenic_region
NW_005392846.1	189641	A	G	intergenic_region
NW_005392846.1	189689	C	T	intergenic_region
NW_005392846.1	209900	A	G	upstream_gene_variant,downstream_gene_variant,intergenic_region
NW_005392846.1	215477	G	A	intron_variant,non_coding_transcript_variant
NW_005392847.1	4046	T	C	intergenic_region
NW_005392847.1	4307	C	T	intergenic_region
NW_005392848.1	5901	C	A	upstream_gene_variant,intergenic_region
NW_005392848.1	20248	C	A	intergenic_region
NW_005392848.1	20270	T	C	intergenic_region
NW_005392848.1	20272	T	C	intergenic_region
NW_005392848.1	20286	T	G	intergenic_region
NW_005392848.1	20292	T	C	intergenic_region
NW_005392848.1	20301	A	G	intergenic_region
NW_005392848.1	20343	T	C	intergenic_region
NW_005392848.1	47076	G	A	downstream_gene_variant,intergenic_region
NW_005392848.1	78843	T	A	intergenic_region
NW_005392848.1	136537	C	T	intergenic_region
NW_005392848.1	141260	G	A	intergenic_region
NW_005392848.1	141261	C	T	intergenic_region
NW_005392848.1	141281	C	T	intergenic_region
NW_005392848.1	141285	T	C	intergenic_region
NW_005392848.1	141324	T	C,G	intergenic_region
NW_005392848.1	156336	C	T	intergenic_region
NW_005392848.1	156339	T	C	intergenic_region
NW_005392848.1	156346	A	G	intergenic_region
NW_005392848.1	158932	G	A	intergenic_region
NW_005392848.1	158933	T	C	intergenic_region
NW_005392848.1	158944	C	T	intergenic_region
NW_005392848.1	158945	A	G	intergenic_region
NW_005392848.1	158952	T	C	intergenic_region
NW_005392848.1	219887	T	A	intergenic_region
NW_005392848.1	247731	C	A	intergenic_region
NW_005392848.1	250734	A	G	intergenic_region
NW_005392848.1	252017	T	G	intergenic_region
NW_005392848.1	252039	A	C	intergenic_region
NW_005392848.1	252751	G	A	intergenic_region
NW_005392848.1	252806	A	G	intergenic_region
NW_005392848.1	252807	T	A	intergenic_region
NW_005392848.1	252809	G	T	intergenic_region
NW_005392848.1	252811	C	A	intergenic_region
NW_005392848.1	252817	G	T	intergenic_region
NW_005392848.1	252825	C	G	intergenic_region
NW_005392848.1	252867	A	G	intergenic_region
NW_005392848.1	256517	T	G	intergenic_region
NW_005392849.1	8531	G	T	upstream_gene_variant,intergenic_region
NW_005392849.1	19677	A	G	intron_variant,non_coding_transcript_variant
NW_005392849.1	24230	T	C	intron_variant,non_coding_transcript_variant
NW_005392849.1	32921	T	C	intron_variant,non_coding_transcript_variant
NW_005392849.1	32989	G	A	intron_variant,non_coding_transcript_variant
NW_005392849.1	45424	C	T	intron_variant,non_coding_transcript_variant
NW_005392849.1	45645	G	A	intron_variant,non_coding_transcript_variant
NW_005392849.1	45694	C	A	intron_variant,non_coding_transcript_variant
NW_005392849.1	56130	G	A	intron_variant,non_coding_transcript_variant
NW_005392849.1	56132	T	C	intron_variant,non_coding_transcript_variant
NW_005392849.1	56179	C	T	intron_variant,non_coding_transcript_variant
NW_005392849.1	56183	A	G	intron_variant,non_coding_transcript_variant
NW_005392849.1	56239	C	T	intron_variant,non_coding_transcript_variant
NW_005392849.1	56282	G	A	intron_variant,non_coding_transcript_variant
NW_005392849.1	56315	G	A	intron_variant,non_coding_transcript_variant
NW_005392849.1	79319	A	G	intron_variant,non_coding_transcript_variant
NW_005392849.1	79399	T	A	intron_variant,non_coding_transcript_variant
NW_005392849.1	84313	C	G	intron_variant,non_coding_transcript_variant
NW_005392849.1	106545	C	T	intron_variant,non_coding_transcript_variant
NW_005392849.1	130050	T	C	intron_variant,non_coding_transcript_variant
NW_005392849.1	130066	G	A	intron_variant,non_coding_transcript_variant
NW_005392849.1	130079	C	T	intron_variant,non_coding_transcript_variant
NW_005392849.1	130117	A	G	intron_variant,non_coding_transcript_variant
NW_005392849.1	130257	C	T	intron_variant,non_coding_transcript_variant
NW_005392849.1	137694	C	T	intron_variant,non_coding_transcript_variant
NW_005392849.1	137788	C	T	intron_variant,non_coding_transcript_variant
NW_005392849.1	137839	C	A	intron_variant,non_coding_transcript_variant
NW_005392849.1	138071	C	T	intron_variant,non_coding_transcript_variant
NW_005392849.1	138075	T	A	intron_variant,non_coding_transcript_variant
NW_005392849.1	142280	G	T	intron_variant,non_coding_transcript_variant
NW_005392849.1	142387	G	A	intron_variant,non_coding_transcript_variant
NW_005392849.1	166286	C	A	intron_variant,non_coding_transcript_variant
NW_005392849.1	166302	A	G	intron_variant,non_coding_transcript_variant
NW_005392849.1	166320	G	A	intron_variant,non_coding_transcript_variant
NW_005392849.1	166339	T	C	intron_variant,non_coding_transcript_variant
NW_005392849.1	175936	A	G	intron_variant,non_coding_transcript_variant
NW_005392849.1	176047	A	G	intron_variant,non_coding_transcript_variant
NW_005392849.1	176052	C	T	intron_variant,non_coding_transcript_variant
NW_005392849.1	176070	G	A	intron_variant,non_coding_transcript_variant
NW_005392849.1	176077	C	G	intron_variant,non_coding_transcript_variant
NW_005392849.1	176187	G	A	intron_variant,non_coding_transcript_variant
NW_005392849.1	176280	C	A	intron_variant,non_coding_transcript_variant
NW_005392849.1	176344	T	C	intron_variant,non_coding_transcript_variant
NW_005392849.1	176365	A	C	intron_variant,non_coding_transcript_variant
NW_005392849.1	176423	C	T,A	intron_variant,non_coding_transcript_variant
NW_005392849.1	180463	C	T	intron_variant,non_coding_transcript_variant
NW_005392849.1	180473	C	T	intron_variant,non_coding_transcript_variant
NW_005392849.1	180620	C	T	intron_variant,non_coding_transcript_variant
NW_005392849.1	184926	G	T	intron_variant,non_coding_transcript_variant
NW_005392849.1	184971	C	T	intron_variant,non_coding_transcript_variant
NW_005392849.1	185140	G	T	intron_variant,non_coding_transcript_variant
NW_005392849.1	197723	A	T	intron_variant,non_coding_transcript_variant
NW_005392849.1	198197	T	C	intron_variant,non_coding_transcript_variant
NW_005392849.1	198342	T	G	intron_variant,non_coding_transcript_variant
NW_005392849.1	198349	A	G	intron_variant,non_coding_transcript_variant
NW_005392849.1	198406	G	T	intron_variant,non_coding_transcript_variant
NW_005392849.1	198410	G	C	intron_variant,non_coding_transcript_variant
NW_005392849.1	201694	T	C	intron_variant,non_coding_transcript_variant
NW_005392849.1	201695	C	G	intron_variant,non_coding_transcript_variant
NW_005392849.1	201868	C	T	intron_variant,non_coding_transcript_variant
NW_005392849.1	201914	C	G	intron_variant,non_coding_transcript_variant
NW_005392849.1	225723	T	C	intron_variant,non_coding_transcript_variant
NW_005392849.1	225756	C	T	intron_variant,non_coding_transcript_variant
NW_005392849.1	225857	G	A	intron_variant,non_coding_transcript_variant
NW_005392849.1	228319	A	G	intron_variant,non_coding_transcript_variant
NW_005392849.1	235972	G	A	intron_variant,non_coding_transcript_variant
NW_005392849.1	235982	A	C	intron_variant,non_coding_transcript_variant
NW_005392849.1	235997	T	C	intron_variant,non_coding_transcript_variant
NW_005392849.1	245986	C	T	intron_variant,non_coding_transcript_variant
NW_005392849.1	246052	T	C	intron_variant,non_coding_transcript_variant
NW_005392849.1	250532	A	G	intron_variant,non_coding_transcript_variant
NW_005392849.1	250599	G	A	intron_variant,non_coding_transcript_variant
NW_005392849.1	250672	C	T	intron_variant,non_coding_transcript_variant
NW_005392849.1	270494	T	G	intron_variant,non_coding_transcript_variant
NW_005392849.1	277163	G	A	intron_variant,non_coding_transcript_variant
NW_005392849.1	277165	T	C	intron_variant,non_coding_transcript_variant
NW_005392849.1	277172	A	G	intron_variant,non_coding_transcript_variant
NW_005392849.1	277181	C	T	intron_variant,non_coding_transcript_variant
NW_005392849.1	277266	T	C	intron_variant,non_coding_transcript_variant
NW_005392849.1	277283	G	A	intron_variant,non_coding_transcript_variant
NW_005392849.1	277413	G	A	intron_variant,non_coding_transcript_variant
NW_005392849.1	277438	C	A	intron_variant,non_coding_transcript_variant
NW_005392849.1	277468	A	G	intron_variant,non_coding_transcript_variant
NW_005392849.1	289428	C	G	intron_variant,non_coding_transcript_variant
NW_005392849.1	290071	T	C	intron_variant,non_coding_transcript_variant
NW_005392849.1	290082	A	T	intron_variant,non_coding_transcript_variant
NW_005392849.1	290141	A	G	intron_variant,non_coding_transcript_variant
NW_005392849.1	290722	A	C	intron_variant,non_coding_transcript_variant
NW_005392849.1	301772	A	T	intron_variant,non_coding_transcript_variant
NW_005392849.1	301848	C	G	intron_variant,non_coding_transcript_variant
NW_005392849.1	311923	C	T	intron_variant,non_coding_transcript_variant
NW_005392849.1	320388	A	T	downstream_gene_variant,intergenic_region
NW_005392849.1	320423	C	A	downstream_gene_variant,intergenic_region
NW_005392849.1	337331	C	G	intergenic_region
NW_005392849.1	337348	T	C	intergenic_region
NW_005392849.1	337375	A	G	intergenic_region
NW_005392849.1	337408	T	C	intergenic_region
NW_005392849.1	337580	T	A	intergenic_region
NW_005392849.1	353171	A	G	intergenic_region
NW_005392849.1	363490	T	C	intergenic_region
NW_005392849.1	363492	T	C	intergenic_region
NW_005392849.1	363530	T	C	intergenic_region
NW_005392849.1	363543	T	G	intergenic_region
NW_005392849.1	390878	G	C	intron_variant,non_coding_transcript_variant
NW_005392849.1	390926	T	C	intron_variant,non_coding_transcript_variant
NW_005392849.1	391313	C	T	intron_variant,non_coding_transcript_variant
NW_005392849.1	392784	T	C	intron_variant,non_coding_transcript_variant
NW_005392849.1	395689	G	A	intron_variant,non_coding_transcript_variant
NW_005392849.1	395711	T	C	intron_variant,non_coding_transcript_variant
NW_005392849.1	397063	G	A	intron_variant,non_coding_transcript_variant
NW_005392849.1	397621	C	T	intron_variant,non_coding_transcript_variant
NW_005392849.1	397674	C	T	intron_variant,non_coding_transcript_variant
NW_005392849.1	397677	G	T	intron_variant,non_coding_transcript_variant
NW_005392849.1	397686	T	G	intron_variant,non_coding_transcript_variant
NW_005392849.1	401383	A	T	intron_variant,non_coding_transcript_variant
NW_005392849.1	401505	T	C	intron_variant,non_coding_transcript_variant
NW_005392849.1	401719	T	G	intron_variant,non_coding_transcript_variant
NW_005392849.1	403903	C	G	intron_variant,non_coding_transcript_variant
NW_005392849.1	403915	T	C	intron_variant,non_coding_transcript_variant
NW_005392849.1	433017	T	C	intron_variant,non_coding_transcript_variant
NW_005392849.1	433306	C	G	intron_variant,non_coding_transcript_variant
NW_005392849.1	444399	T	C	intron_variant,non_coding_transcript_variant
NW_005392849.1	444432	A	G	intron_variant,non_coding_transcript_variant
NW_005392849.1	456895	G	A	intron_variant,non_coding_transcript_variant
NW_005392849.1	457647	G	T	intron_variant,non_coding_transcript_variant
NW_005392849.1	457825	T	C	intron_variant,non_coding_transcript_variant
NW_005392849.1	458080	T	A	intron_variant,non_coding_transcript_variant
NW_005392849.1	458097	G	C	intron_variant,non_coding_transcript_variant
NW_005392849.1	481280	G	C	upstream_gene_variant,downstream_gene_variant,intergenic_region
NW_005392849.1	481354	A	G	upstream_gene_variant,downstream_gene_variant,intergenic_region
NW_005392849.1	505654	G	A	intergenic_region
NW_005392849.1	505662	A	G	intergenic_region
NW_005392849.1	505667	T	C	intergenic_region
NW_005392849.1	511528	G	A	intergenic_region
NW_005392849.1	511797	A	C	intergenic_region
NW_005392849.1	519885	C	T	intergenic_region
NW_005392849.1	519886	A	G	intergenic_region
NW_005392849.1	519893	C	T	intergenic_region
NW_005392849.1	519900	G	A	intergenic_region
NW_005392849.1	519913	C	A	intergenic_region
NW_005392849.1	594192	T	C	intron_variant,non_coding_transcript_variant
NW_005392849.1	594217	T	C	intron_variant,non_coding_transcript_variant
NW_005392849.1	600736	A	G	intron_variant,non_coding_transcript_variant
NW_005392849.1	630742	A	T	intron_variant,non_coding_transcript_variant
NW_005392849.1	630752	G	A	intron_variant,non_coding_transcript_variant
NW_005392849.1	630828	T	C	intron_variant,non_coding_transcript_variant
NW_005392849.1	631006	T	C	intron_variant,non_coding_transcript_variant
NW_005392849.1	636807	G	T	intron_variant,non_coding_transcript_variant
NW_005392849.1	636820	G	C	intron_variant,non_coding_transcript_variant
NW_005392849.1	641313	T	C	intron_variant,non_coding_transcript_variant
NW_005392849.1	641400	A	T	intron_variant,non_coding_transcript_variant
NW_005392849.1	643178	C	G	intron_variant,non_coding_transcript_variant
NW_005392849.1	643252	C	T	intron_variant,non_coding_transcript_variant
NW_005392849.1	646424	C	T	intron_variant,non_coding_transcript_variant
NW_005392849.1	646433	G	A	intron_variant,non_coding_transcript_variant
NW_005392849.1	646447	G	C	intron_variant,non_coding_transcript_variant
NW_005392849.1	646463	T	C	intron_variant,non_coding_transcript_variant
NW_005392849.1	646466	G	A	intron_variant,non_coding_transcript_variant
NW_005392849.1	701534	G	C	intergenic_region
NW_005392849.1	743089	G	A	upstream_gene_variant,intergenic_region
NW_005392849.1	743136	T	A	upstream_gene_variant,intergenic_region
NW_005392849.1	760156	A	G	intron_variant,non_coding_transcript_variant
NW_005392849.1	779177	G	A	intron_variant,non_coding_transcript_variant
NW_005392849.1	779506	A	G	intron_variant,non_coding_transcript_variant
NW_005392849.1	793596	A	G	intron_variant,non_coding_transcript_variant
NW_005392849.1	793645	C	T	intron_variant,non_coding_transcript_variant
NW_005392849.1	793748	A	T	intron_variant,non_coding_transcript_variant
NW_005392849.1	793809	G	A	intron_variant,non_coding_transcript_variant
NW_005392849.1	793853	C	T	intron_variant,non_coding_transcript_variant
NW_005392849.1	793911	G	A	intron_variant,non_coding_transcript_variant
NW_005392849.1	793969	A	G	intron_variant,non_coding_transcript_variant
NW_005392849.1	799638	A	G	intron_variant,non_coding_transcript_variant
NW_005392849.1	799657	T	C	intron_variant,non_coding_transcript_variant
NW_005392849.1	799755	A	T	intron_variant,non_coding_transcript_variant
NW_005392849.1	799790	G	T	intron_variant,non_coding_transcript_variant
NW_005392849.1	799808	G	A	intron_variant,non_coding_transcript_variant
NW_005392849.1	805489	T	C	intron_variant,non_coding_transcript_variant
NW_005392849.1	805501	T	A	intron_variant,non_coding_transcript_variant
NW_005392849.1	805594	C	G	intron_variant,non_coding_transcript_variant
NW_005392849.1	814218	C	A	intron_variant,non_coding_transcript_variant
NW_005392849.1	817182	T	C	intron_variant,non_coding_transcript_variant
NW_005392849.1	817187	G	A	intron_variant,non_coding_transcript_variant
NW_005392849.1	817302	A	G	intron_variant,non_coding_transcript_variant
NW_005392849.1	817310	T	C	intron_variant,non_coding_transcript_variant
NW_005392849.1	817324	A	G	intron_variant,non_coding_transcript_variant
NW_005392849.1	817326	T	C	intron_variant,non_coding_transcript_variant
NW_005392849.1	821191	T	C	intron_variant,non_coding_transcript_variant
NW_005392849.1	854597	A	G	intron_variant,non_coding_transcript_variant
NW_005392849.1	854681	A	G	intron_variant,non_coding_transcript_variant
NW_005392849.1	892603	C	A	intron_variant,non_coding_transcript_variant
NW_005392849.1	902606	A	T	intron_variant,non_coding_transcript_variant
NW_005392849.1	902633	A	G	intron_variant,non_coding_transcript_variant
NW_005392849.1	902847	T	C	intron_variant,non_coding_transcript_variant
NW_005392849.1	910417	C	T	intron_variant,non_coding_transcript_variant
NW_005392849.1	910527	G	A	intron_variant,non_coding_transcript_variant
NW_005392849.1	929508	G	A	intron_variant,non_coding_transcript_variant
NW_005392849.1	929588	C	A	intron_variant,non_coding_transcript_variant
NW_005392849.1	929736	C	G	intron_variant,non_coding_transcript_variant
NW_005392849.1	963450	G	C	intron_variant,non_coding_transcript_variant
NW_005392849.1	963518	G	A	intron_variant,non_coding_transcript_variant
NW_005392849.1	963525	T	C	intron_variant,non_coding_transcript_variant
NW_005392849.1	963545	C	T	intron_variant,non_coding_transcript_variant
NW_005392849.1	963570	T	A	intron_variant,non_coding_transcript_variant
NW_005392849.1	968579	G	T	intron_variant,non_coding_transcript_variant
NW_005392849.1	972902	A	T	intron_variant,non_coding_transcript_variant
NW_005392849.1	972906	G	A	intron_variant,non_coding_transcript_variant
NW_005392849.1	973034	A	G	intron_variant,non_coding_transcript_variant
NW_005392849.1	973081	G	A	intron_variant,non_coding_transcript_variant
NW_005392849.1	981955	A	G	intron_variant,non_coding_transcript_variant
NW_005392849.1	983993	A	G	intron_variant,non_coding_transcript_variant
NW_005392849.1	984005	G	A	intron_variant,non_coding_transcript_variant
NW_005392849.1	984026	C	T	intron_variant,non_coding_transcript_variant
NW_005392849.1	984135	G	A	intron_variant,non_coding_transcript_variant
NW_005392849.1	984256	G	T	intron_variant,non_coding_transcript_variant
NW_005392849.1	998462	T	C	intron_variant,non_coding_transcript_variant
NW_005392849.1	1026262	A	G	intron_variant,non_coding_transcript_variant
NW_005392849.1	1041003	T	C	intron_variant,non_coding_transcript_variant
NW_005392849.1	1041028	T	C	intron_variant,non_coding_transcript_variant
NW_005392849.1	1041062	G	C	intron_variant,non_coding_transcript_variant
NW_005392849.1	1041065	C	G	intron_variant,non_coding_transcript_variant
NW_005392849.1	1041066	G	A	intron_variant,non_coding_transcript_variant
NW_005392849.1	1041154	C	A	intron_variant,non_coding_transcript_variant
NW_005392849.1	1041170	A	G	intron_variant,non_coding_transcript_variant
NW_005392849.1	1048526	A	G	intron_variant,non_coding_transcript_variant
NW_005392849.1	1048538	T	C	intron_variant,non_coding_transcript_variant
NW_005392849.1	1049978	A	C	intron_variant,non_coding_transcript_variant
NW_005392849.1	1049979	G	T	intron_variant,non_coding_transcript_variant
NW_005392849.1	1050037	G	A	intron_variant,non_coding_transcript_variant
NW_005392849.1	1050045	G	A	intron_variant,non_coding_transcript_variant
NW_005392849.1	1050135	C	T	intron_variant,non_coding_transcript_variant
NW_005392849.1	1050147	G	A,T	intron_variant,non_coding_transcript_variant
NW_005392849.1	1050150	T	C	intron_variant,non_coding_transcript_variant
NW_005392849.1	1050206	T	C	intron_variant,non_coding_transcript_variant
NW_005392849.1	1050254	G	C	intron_variant,non_coding_transcript_variant
NW_005392849.1	1050255	A	G	intron_variant,non_coding_transcript_variant
NW_005392849.1	1050269	A	G	intron_variant,non_coding_transcript_variant
NW_005392849.1	1050278	T	C	intron_variant,non_coding_transcript_variant
NW_005392849.1	1050305	T	C	intron_variant,non_coding_transcript_variant
NW_005392849.1	1050307	A	T	intron_variant,non_coding_transcript_variant
NW_005392849.1	1050311	G	A	intron_variant,non_coding_transcript_variant
NW_005392849.1	1050313	T	C	intron_variant,non_coding_transcript_variant
NW_005392849.1	1050327	C	T	intron_variant,non_coding_transcript_variant
NW_005392849.1	1050379	C	T	intron_variant,non_coding_transcript_variant
NW_005392849.1	1050427	T	C	intron_variant,non_coding_transcript_variant
NW_005392849.1	1050452	A	G	intron_variant,non_coding_transcript_variant
NW_005392849.1	1069527	C	A	intron_variant,non_coding_transcript_variant
NW_005392849.1	1069528	A	G	intron_variant,non_coding_transcript_variant
NW_005392849.1	1069529	C	A	intron_variant,non_coding_transcript_variant
NW_005392849.1	1069538	G	A	intron_variant,non_coding_transcript_variant
NW_005392849.1	1069546	C	T	intron_variant,non_coding_transcript_variant
NW_005392849.1	1069564	C	T	intron_variant,non_coding_transcript_variant
NW_005392849.1	1070830	T	G	intron_variant,non_coding_transcript_variant
NW_005392849.1	1079832	G	T	intron_variant,non_coding_transcript_variant
NW_005392849.1	1079853	G	A	intron_variant,non_coding_transcript_variant
NW_005392849.1	1084561	A	G	intron_variant,non_coding_transcript_variant
NW_005392849.1	1084778	G	T	intron_variant,non_coding_transcript_variant
NW_005392849.1	1084781	C	T	intron_variant,non_coding_transcript_variant
NW_005392849.1	1084791	C	T	intron_variant,non_coding_transcript_variant
NW_005392849.1	1086980	C	A	intron_variant,non_coding_transcript_variant
NW_005392849.1	1086991	C	T	intron_variant,non_coding_transcript_variant
NW_005392849.1	1086992	A	G	intron_variant,non_coding_transcript_variant
NW_005392849.1	1087025	G	A	intron_variant,non_coding_transcript_variant
NW_005392849.1	1087069	A	G	intron_variant,non_coding_transcript_variant
NW_005392849.1	1089247	G	C	intron_variant,non_coding_transcript_variant
NW_005392849.1	1113701	A	G	intron_variant,non_coding_transcript_variant
NW_005392849.1	1113722	A	C	intron_variant,non_coding_transcript_variant
NW_005392849.1	1113754	G	A	intron_variant,non_coding_transcript_variant
NW_005392849.1	1113810	G	T	intron_variant,non_coding_transcript_variant
NW_005392849.1	1113855	T	C	intron_variant,non_coding_transcript_variant
NW_005392849.1	1118754	T	G	intron_variant,non_coding_transcript_variant
NW_005392849.1	1118870	G	C	intron_variant,non_coding_transcript_variant
NW_005392849.1	1128491	G	A	intron_variant,non_coding_transcript_variant
NW_005392849.1	1131111	A	T	intron_variant,non_coding_transcript_variant
NW_005392849.1	1131215	A	G	intron_variant,non_coding_transcript_variant
NW_005392849.1	1131217	A	G	intron_variant,non_coding_transcript_variant
NW_005392849.1	1146365	C	T	intron_variant,non_coding_transcript_variant
NW_005392849.1	1149713	G	A	intron_variant,non_coding_transcript_variant
NW_005392849.1	1149757	A	C,G	intron_variant,non_coding_transcript_variant
NW_005392849.1	1149853	C	T	intron_variant,non_coding_transcript_variant
NW_005392849.1	1152917	T	C	intron_variant,non_coding_transcript_variant
NW_005392849.1	1152938	G	A	intron_variant,non_coding_transcript_variant
NW_005392849.1	1152958	G	A	intron_variant,non_coding_transcript_variant
NW_005392849.1	1152970	C	T	intron_variant,non_coding_transcript_variant
NW_005392849.1	1152991	C	T	intron_variant,non_coding_transcript_variant
NW_005392849.1	1153013	C	T	intron_variant,non_coding_transcript_variant
NW_005392849.1	1153014	A	G	intron_variant,non_coding_transcript_variant
NW_005392849.1	1153021	G	T	intron_variant,non_coding_transcript_variant
NW_005392849.1	1154307	A	G	intron_variant,non_coding_transcript_variant
NW_005392849.1	1154326	A	G	intron_variant,non_coding_transcript_variant
NW_005392849.1	1154351	T	A	intron_variant,non_coding_transcript_variant
NW_005392849.1	1154365	T	C	intron_variant,non_coding_transcript_variant
NW_005392849.1	1154369	C	A	intron_variant,non_coding_transcript_variant
NW_005392849.1	1195118	A	G	intron_variant,non_coding_transcript_variant
NW_005392849.1	1197494	T	C	intron_variant,non_coding_transcript_variant
NW_005392849.1	1197526	C	T	intron_variant,non_coding_transcript_variant
NW_005392849.1	1202897	A	G	intron_variant,non_coding_transcript_variant
NW_005392849.1	1216439	C	G	intron_variant,non_coding_transcript_variant
NW_005392849.1	1216476	T	G	intron_variant,non_coding_transcript_variant
NW_005392849.1	1216484	A	G	intron_variant,non_coding_transcript_variant
NW_005392849.1	1216541	G	A	intron_variant,non_coding_transcript_variant
NW_005392849.1	1225371	A	T	intron_variant,non_coding_transcript_variant
NW_005392849.1	1225548	C	T	intron_variant,non_coding_transcript_variant
NW_005392849.1	1236151	A	C	intron_variant,non_coding_transcript_variant
NW_005392849.1	1238756	G	C	intron_variant,non_coding_transcript_variant
NW_005392849.1	1303516	C	T	intron_variant,non_coding_transcript_variant
NW_005392850.1	52064	T	C	downstream_gene_variant,intergenic_region
NW_005392850.1	53738	A	T	downstream_gene_variant,intergenic_region
NW_005392850.1	53773	G	C	downstream_gene_variant,intergenic_region
NW_005392850.1	53818	C	T	downstream_gene_variant,intergenic_region
NW_005392850.1	62718	G	T	intron_variant
NW_005392850.1	64504	G	C	upstream_gene_variant,intron_variant
NW_005392850.1	64511	C	T	upstream_gene_variant,intron_variant
NW_005392850.1	102771	G	T	intron_variant,non_coding_transcript_variant
NW_005392850.1	102793	G	A	intron_variant,non_coding_transcript_variant
NW_005392850.1	106797	T	C	intron_variant,non_coding_transcript_variant
NW_005392850.1	106838	C	T	intron_variant,non_coding_transcript_variant
NW_005392850.1	106839	G	A	intron_variant,non_coding_transcript_variant
NW_005392850.1	107033	G	A	intron_variant,non_coding_transcript_variant
NW_005392850.1	107066	A	G	intron_variant,non_coding_transcript_variant
NW_005392850.1	107082	T	C	intron_variant,non_coding_transcript_variant
NW_005392850.1	155658	G	A	intron_variant,non_coding_transcript_variant
NW_005392850.1	169587	G	A	intron_variant,non_coding_transcript_variant
NW_005392850.1	169597	G	A	intron_variant,non_coding_transcript_variant
NW_005392850.1	169603	G	A	intron_variant,non_coding_transcript_variant
NW_005392850.1	169630	G	T	intron_variant,non_coding_transcript_variant
NW_005392850.1	169658	A	G	intron_variant,non_coding_transcript_variant
NW_005392850.1	169723	C	T	intron_variant,non_coding_transcript_variant
NW_005392850.1	170964	T	C	intron_variant,non_coding_transcript_variant
NW_005392850.1	171118	T	C	intron_variant,non_coding_transcript_variant
NW_005392850.1	171135	C	T	intron_variant,non_coding_transcript_variant
NW_005392850.1	171177	G	A	intron_variant,non_coding_transcript_variant
NW_005392850.1	171646	A	G	intron_variant,non_coding_transcript_variant
NW_005392850.1	171827	C	T	intron_variant,non_coding_transcript_variant
NW_005392850.1	171857	T	C	intron_variant,non_coding_transcript_variant
NW_005392850.1	172260	C	T	intron_variant,non_coding_transcript_variant
NW_005392850.1	172309	A	G	intron_variant,non_coding_transcript_variant
NW_005392850.1	180343	A	G	intron_variant,non_coding_transcript_variant
NW_005392850.1	190708	G	A	intron_variant,non_coding_transcript_variant
NW_005392850.1	193093	T	C	intron_variant,non_coding_transcript_variant
NW_005392850.1	194443	C	A	intron_variant,non_coding_transcript_variant
NW_005392850.1	206056	T	C	intron_variant,non_coding_transcript_variant
NW_005392850.1	215405	G	A	intron_variant,non_coding_transcript_variant
NW_005392850.1	215452	A	G	intron_variant,non_coding_transcript_variant
NW_005392850.1	215462	G	A	intron_variant,non_coding_transcript_variant
NW_005392850.1	215493	G	T	intron_variant,non_coding_transcript_variant
NW_005392850.1	215504	A	T	intron_variant,non_coding_transcript_variant
NW_005392850.1	215509	G	A	intron_variant,non_coding_transcript_variant
NW_005392850.1	215658	A	G	intron_variant,non_coding_transcript_variant
NW_005392850.1	215694	A	G	intron_variant,non_coding_transcript_variant
NW_005392850.1	218885	C	T	intron_variant,non_coding_transcript_variant
NW_005392850.1	218929	C	G,T	intron_variant,non_coding_transcript_variant
NW_005392850.1	218954	A	G	intron_variant,non_coding_transcript_variant
NW_005392850.1	220062	T	G	intron_variant,non_coding_transcript_variant
NW_005392850.1	220081	G	C	intron_variant,non_coding_transcript_variant
NW_005392850.1	220100	C	T	intron_variant,non_coding_transcript_variant
NW_005392850.1	228746	C	A	intron_variant,non_coding_transcript_variant
NW_005392850.1	228760	T	C	intron_variant,non_coding_transcript_variant
NW_005392850.1	233838	G	A	intron_variant,non_coding_transcript_variant
NW_005392850.1	236069	T	C	intron_variant,non_coding_transcript_variant
NW_005392850.1	236070	G	A	intron_variant,non_coding_transcript_variant
NW_005392850.1	261938	C	T	intron_variant,non_coding_transcript_variant
NW_005392850.1	262522	C	T	intron_variant,non_coding_transcript_variant
NW_005392850.1	262653	C	G	intron_variant,non_coding_transcript_variant
NW_005392850.1	262707	C	T	intron_variant,non_coding_transcript_variant
NW_005392850.1	272628	T	C	intron_variant,non_coding_transcript_variant
NW_005392850.1	272710	C	T	intron_variant,non_coding_transcript_variant
NW_005392850.1	272716	C	T	intron_variant,non_coding_transcript_variant
NW_005392850.1	272717	A	G	intron_variant,non_coding_transcript_variant
NW_005392850.1	275867	T	C	intron_variant,non_coding_transcript_variant
NW_005392850.1	276416	C	G	intron_variant,non_coding_transcript_variant
NW_005392850.1	276431	A	G	intron_variant,non_coding_transcript_variant
NW_005392850.1	276444	G	A	intron_variant,non_coding_transcript_variant
NW_005392850.1	276451	C	A	intron_variant,non_coding_transcript_variant
NW_005392850.1	283683	C	A	intron_variant,non_coding_transcript_variant
NW_005392850.1	283755	C	G	intron_variant,non_coding_transcript_variant
NW_005392850.1	293332	A	T	intron_variant,non_coding_transcript_variant
NW_005392850.1	293491	C	T	intron_variant,non_coding_transcript_variant
NW_005392850.1	293506	T	C	intron_variant,non_coding_transcript_variant
NW_005392850.1	293515	C	A	intron_variant,non_coding_transcript_variant
NW_005392850.1	293617	G	A	intron_variant,non_coding_transcript_variant
NW_005392850.1	316148	G	A	intron_variant,non_coding_transcript_variant
NW_005392850.1	329224	T	C	upstream_gene_variant,downstream_gene_variant,intron_variant,non_coding_transcript_variant
NW_005392850.1	329288	A	G	upstream_gene_variant,downstream_gene_variant,intron_variant,non_coding_transcript_variant
NW_005392850.1	329440	G	A	upstream_gene_variant,downstream_gene_variant,intron_variant,non_coding_transcript_variant
NW_005392850.1	329453	C	T	upstream_gene_variant,downstream_gene_variant,intron_variant,non_coding_transcript_variant
NW_005392850.1	329471	T	C	upstream_gene_variant,downstream_gene_variant,intron_variant,non_coding_transcript_variant
NW_005392850.1	329474	A	G	upstream_gene_variant,downstream_gene_variant,intron_variant,non_coding_transcript_variant
NW_005392850.1	329507	C	A	upstream_gene_variant,downstream_gene_variant,intron_variant,non_coding_transcript_variant
NW_005392850.1	330438	T	C	upstream_gene_variant,downstream_gene_variant,intron_variant,non_coding_transcript_variant
NW_005392850.1	330512	C	T	upstream_gene_variant,downstream_gene_variant,intron_variant,non_coding_transcript_variant
NW_005392850.1	330570	C	G	upstream_gene_variant,downstream_gene_variant,intron_variant,non_coding_transcript_variant
NW_005392850.1	330607	T	C	upstream_gene_variant,downstream_gene_variant,intron_variant,non_coding_transcript_variant
NW_005392850.1	331631	T	G	upstream_gene_variant,downstream_gene_variant,intron_variant,non_coding_transcript_variant
NW_005392850.1	331653	G	A	upstream_gene_variant,downstream_gene_variant,intron_variant,non_coding_transcript_variant
NW_005392850.1	331655	G	A	upstream_gene_variant,downstream_gene_variant,intron_variant,non_coding_transcript_variant
NW_005392850.1	331657	T	A	upstream_gene_variant,downstream_gene_variant,intron_variant,non_coding_transcript_variant
NW_005392850.1	331658	G	A	upstream_gene_variant,downstream_gene_variant,intron_variant,non_coding_transcript_variant
NW_005392850.1	331660	G	A	upstream_gene_variant,downstream_gene_variant,intron_variant,non_coding_transcript_variant
NW_005392850.1	331662	T	A	upstream_gene_variant,downstream_gene_variant,intron_variant,non_coding_transcript_variant
NW_005392850.1	331663	G	A	upstream_gene_variant,downstream_gene_variant,intron_variant,non_coding_transcript_variant
NW_005392850.1	331679	C	A	upstream_gene_variant,downstream_gene_variant,intron_variant,non_coding_transcript_variant
NW_005392850.1	331688	C	A	upstream_gene_variant,downstream_gene_variant,intron_variant,non_coding_transcript_variant
NW_005392850.1	331690	G	A	upstream_gene_variant,downstream_gene_variant,intron_variant,non_coding_transcript_variant
NW_005392850.1	331756	G	A	upstream_gene_variant,downstream_gene_variant,intron_variant,non_coding_transcript_variant
NW_005392850.1	332728	A	C	upstream_gene_variant,downstream_gene_variant,intron_variant,non_coding_transcript_variant
NW_005392850.1	341767	T	C	downstream_gene_variant,intron_variant,non_coding_transcript_variant
NW_005392850.1	341838	A	G	downstream_gene_variant,intron_variant,non_coding_transcript_variant
NW_005392850.1	341872	T	C	downstream_gene_variant,intron_variant,non_coding_transcript_variant
NW_005392850.1	342010	T	C	downstream_gene_variant,intron_variant,non_coding_transcript_variant
NW_005392850.1	349014	C	T	upstream_gene_variant,intron_variant,non_coding_transcript_variant
NW_005392850.1	349017	A	G	upstream_gene_variant,intron_variant,non_coding_transcript_variant
NW_005392850.1	349039	G	A	upstream_gene_variant,intron_variant,non_coding_transcript_variant
NW_005392850.1	349053	A	G	upstream_gene_variant,intron_variant,non_coding_transcript_variant
NW_005392850.1	370615	C	T	intron_variant,non_coding_transcript_variant
NW_005392850.1	374881	C	T	intron_variant,non_coding_transcript_variant
NW_005392850.1	374984	C	A	intron_variant,non_coding_transcript_variant
NW_005392850.1	374987	T	C	intron_variant,non_coding_transcript_variant
NW_005392850.1	375124	G	C	intron_variant,non_coding_transcript_variant
NW_005392850.1	411711	T	A	intron_variant,non_coding_transcript_variant
NW_005392850.1	411726	G	A	intron_variant,non_coding_transcript_variant
NW_005392850.1	421601	T	C	intron_variant,non_coding_transcript_variant
NW_005392850.1	456494	A	G	intron_variant,non_coding_transcript_variant
NW_005392850.1	456500	C	T	intron_variant,non_coding_transcript_variant
NW_005392850.1	456506	C	T	intron_variant,non_coding_transcript_variant
NW_005392850.1	456560	A	G	intron_variant,non_coding_transcript_variant
NW_005392850.1	456717	G	A	intron_variant,non_coding_transcript_variant
NW_005392850.1	456786	C	T	intron_variant,non_coding_transcript_variant
NW_005392850.1	458106	C	T	splice_region_variant&intron_variant,intron_variant,non_coding_transcript_variant
NW_005392850.1	493154	T	C	intron_variant,non_coding_transcript_variant
NW_005392850.1	493170	T	G	intron_variant,non_coding_transcript_variant
NW_005392850.1	493789	G	C	intron_variant,non_coding_transcript_variant
NW_005392850.1	499336	G	A	intron_variant,non_coding_transcript_variant
NW_005392850.1	507113	G	A	intron_variant,non_coding_transcript_variant
NW_005392850.1	510114	T	G	intron_variant,non_coding_transcript_variant
NW_005392850.1	512485	A	G	intron_variant,non_coding_transcript_variant
NW_005392850.1	512625	G	T	intron_variant,non_coding_transcript_variant
NW_005392850.1	514116	A	G	intron_variant,non_coding_transcript_variant
NW_005392850.1	514172	C	A	intron_variant,non_coding_transcript_variant
NW_005392850.1	514372	A	G	intron_variant,non_coding_transcript_variant
NW_005392850.1	514605	G	A	intron_variant,non_coding_transcript_variant
NW_005392850.1	517829	T	C	intron_variant,non_coding_transcript_variant
NW_005392850.1	524387	C	T	intron_variant,non_coding_transcript_variant
NW_005392850.1	524417	G	A	intron_variant,non_coding_transcript_variant
NW_005392850.1	550013	C	T	intron_variant,non_coding_transcript_variant
NW_005392850.1	550014	T	G	intron_variant,non_coding_transcript_variant
NW_005392850.1	550041	T	C	intron_variant,non_coding_transcript_variant
NW_005392850.1	550128	A	C	intron_variant,non_coding_transcript_variant
NW_005392850.1	551980	G	C	intron_variant,non_coding_transcript_variant
NW_005392850.1	553880	T	C	intron_variant,non_coding_transcript_variant
NW_005392850.1	596679	T	C	intergenic_region
NW_005392850.1	596716	G	A	intergenic_region
NW_005392850.1	596839	G	A	intergenic_region
NW_005392850.1	597850	G	A	intergenic_region
NW_005392850.1	599126	C	T	intergenic_region
NW_005392850.1	599136	T	C	intergenic_region
NW_005392850.1	599256	A	G	intergenic_region
NW_005392850.1	599267	C	A	intergenic_region
NW_005392850.1	599268	C	A	intergenic_region
NW_005392850.1	605259	A	C	intergenic_region
NW_005392850.1	605294	G	A	intergenic_region
NW_005392850.1	605302	G	A	intergenic_region
NW_005392850.1	605308	G	C	intergenic_region
NW_005392850.1	605312	C	G	intergenic_region
NW_005392850.1	605831	G	A	intergenic_region
NW_005392850.1	605899	G	A	intergenic_region
NW_005392850.1	606034	G	A	intergenic_region
NW_005392850.1	609900	T	C	intergenic_region
NW_005392850.1	609995	T	C	intergenic_region
NW_005392850.1	610053	T	C	intergenic_region
NW_005392850.1	615948	G	A	intergenic_region
NW_005392850.1	615952	C	G	intergenic_region
NW_005392850.1	615956	T	C	intergenic_region
NW_005392850.1	616012	T	C	intergenic_region
NW_005392850.1	616029	T	G	intergenic_region
NW_005392850.1	616092	C	T	intergenic_region
NW_005392850.1	616114	C	T	intergenic_region
NW_005392850.1	616115	G	A	intergenic_region
NW_005392850.1	616116	G	C	intergenic_region
NW_005392850.1	616122	C	G	intergenic_region
NW_005392850.1	616141	C	T	intergenic_region
NW_005392850.1	616248	C	T	intergenic_region
NW_005392850.1	616318	T	C	intergenic_region
NW_005392850.1	633283	C	G	intergenic_region
NW_005392850.1	633485	C	T	intergenic_region
NW_005392850.1	633658	C	T	intergenic_region
NW_005392850.1	633713	C	G	intergenic_region
NW_005392850.1	635226	C	T	intergenic_region
NW_005392850.1	636336	G	A	intergenic_region
NW_005392850.1	645995	C	G	intergenic_region
NW_005392850.1	646023	G	C	intergenic_region
NW_005392850.1	646050	C	T	intergenic_region
NW_005392850.1	646756	T	G	intergenic_region
NW_005392850.1	646816	A	G	intergenic_region
NW_005392850.1	656121	T	A	downstream_gene_variant,intergenic_region
NW_005392850.1	656345	A	G	downstream_gene_variant,intergenic_region
NW_005392850.1	705926	C	A	intergenic_region
NW_005392850.1	720599	A	G	intergenic_region
NW_005392850.1	720647	C	T	intergenic_region
NW_005392850.1	720653	C	T	intergenic_region
NW_005392850.1	732217	C	G	intergenic_region
NW_005392850.1	732229	G	A	intergenic_region
NW_005392850.1	732300	C	T	intergenic_region
NW_005392850.1	732384	A	G	intergenic_region
NW_005392850.1	732416	T	G	intergenic_region
NW_005392850.1	736307	A	G	intergenic_region
NW_005392850.1	736550	C	A	intergenic_region
NW_005392850.1	736576	A	G	intergenic_region
NW_005392850.1	736770	A	G	intergenic_region
NW_005392850.1	736789	T	G	intergenic_region
NW_005392850.1	749614	G	A	intergenic_region
NW_005392850.1	749618	A	G	intergenic_region
NW_005392850.1	749621	A	G	intergenic_region
NW_005392850.1	764011	C	T	intergenic_region
NW_005392850.1	766139	C	T	intergenic_region
NW_005392850.1	766145	A	G	intergenic_region
NW_005392851.1	6853	T	C	intergenic_region
NW_005392851.1	6878	C	A	intergenic_region
NW_005392851.1	41554	G	A	intergenic_region
NW_005392851.1	41563	T	C	intergenic_region
NW_005392851.1	41584	C	T	intergenic_region
NW_005392851.1	47612	C	T	intergenic_region
NW_005392851.1	47645	A	G	intergenic_region
NW_005392851.1	52501	G	A	intergenic_region
NW_005392851.1	52518	A	G	intergenic_region
NW_005392851.1	56027	A	T	intergenic_region
NW_005392851.1	56032	A	C	intergenic_region
NW_005392851.1	56048	C	A	intergenic_region
NW_005392851.1	64709	G	T	intergenic_region
NW_005392851.1	64741	G	A	intergenic_region
NW_005392851.1	64874	C	T	intergenic_region
NW_005392851.1	64876	C	A	intergenic_region
NW_005392851.1	64912	G	T	intergenic_region
NW_005392851.1	65027	A	G	intergenic_region
NW_005392851.1	75624	C	T	intergenic_region
NW_005392851.1	75631	A	C	intergenic_region
NW_005392851.1	75740	G	T	intergenic_region
NW_005392851.1	91567	C	T	intergenic_region
NW_005392851.1	91773	A	C	intergenic_region
NW_005392851.1	105587	G	A	downstream_gene_variant,intergenic_region
NW_005392851.1	105680	A	G	downstream_gene_variant,intergenic_region
NW_005392851.1	105736	T	G	downstream_gene_variant,intergenic_region
NW_005392851.1	109206	T	C	intergenic_region
NW_005392851.1	109298	C	A	intergenic_region
NW_005392851.1	109559	C	T	intergenic_region
NW_005392851.1	121926	C	T	intergenic_region
NW_005392851.1	121929	T	C	intergenic_region
NW_005392851.1	121958	A	G	intergenic_region
NW_005392851.1	121989	A	C	intergenic_region
NW_005392851.1	126909	T	C	intergenic_region
NW_005392851.1	126914	T	A	intergenic_region
NW_005392851.1	127058	C	G	intergenic_region
NW_005392851.1	127179	T	C	intergenic_region
NW_005392851.1	137174	G	A	intergenic_region
NW_005392851.1	137233	C	A	intergenic_region
NW_005392851.1	141166	A	C	intergenic_region
NW_005392851.1	141215	C	T	intergenic_region
NW_005392851.1	146319	C	T,G	intergenic_region
NW_005392851.1	146321	A	G	intergenic_region
NW_005392851.1	146332	C	T,A	intergenic_region
NW_005392851.1	146334	C	T	intergenic_region
NW_005392851.1	146342	T	C	intergenic_region
NW_005392851.1	146343	G	A	intergenic_region
NW_005392851.1	146348	C	T	intergenic_region
NW_005392851.1	146356	C	T	intergenic_region
NW_005392851.1	146357	G	A	intergenic_region
NW_005392851.1	146368	A	T	intergenic_region
NW_005392851.1	146372	G	A	intergenic_region
NW_005392851.1	146373	A	T	intergenic_region
NW_005392851.1	148537	G	T	intergenic_region
NW_005392851.1	148623	A	G	intergenic_region
NW_005392851.1	149641	A	G	intergenic_region
NW_005392851.1	149740	T	C	intergenic_region
NW_005392851.1	149814	T	C	intergenic_region
NW_005392851.1	150033	A	T	intergenic_region
NW_005392851.1	150063	A	G	intergenic_region
NW_005392851.1	157157	G	T	intergenic_region
NW_005392851.1	174340	A	C	intergenic_region
NW_005392851.1	174527	G	A	intergenic_region
NW_005392851.1	176874	G	A	intergenic_region
NW_005392851.1	176942	A	T	intergenic_region
NW_005392851.1	178811	C	T	intergenic_region
NW_005392851.1	181520	A	G	intergenic_region
NW_005392851.1	205618	C	T	intergenic_region
NW_005392851.1	205756	G	A	intergenic_region
NW_005392851.1	205774	A	G	intergenic_region
NW_005392851.1	205806	C	G	intergenic_region
NW_005392851.1	218082	A	G	intergenic_region
NW_005392851.1	218087	C	G	intergenic_region
NW_005392851.1	218091	T	C	intergenic_region
NW_005392851.1	267140	A	C	intergenic_region
NW_005392851.1	268084	G	A	intergenic_region
NW_005392851.1	268162	G	A	intergenic_region
NW_005392851.1	269472	G	A	intergenic_region
NW_005392851.1	269484	G	T	intergenic_region
NW_005392851.1	269486	T	C	intergenic_region
NW_005392851.1	269511	G	A	intergenic_region
NW_005392851.1	269529	A	T	intergenic_region
NW_005392851.1	269553	A	G	intergenic_region
NW_005392851.1	271397	C	T	intergenic_region
NW_005392851.1	271431	C	T	intergenic_region
NW_005392851.1	271434	A	G	intergenic_region
NW_005392851.1	271526	A	G	intergenic_region
NW_005392851.1	280582	T	C	intergenic_region
NW_005392851.1	280630	C	G	intergenic_region
NW_005392851.1	280910	A	G	intergenic_region
NW_005392851.1	280934	A	C	intergenic_region
NW_005392851.1	281136	G	C	intergenic_region
NW_005392851.1	281139	C	G	intergenic_region
NW_005392851.1	281277	T	C	intergenic_region
NW_005392851.1	281285	C	G	intergenic_region
NW_005392851.1	293773	C	G	intergenic_region
NW_005392851.1	303147	C	T	intergenic_region
NW_005392851.1	307085	C	T	intergenic_region
NW_005392851.1	307364	G	A	intergenic_region
NW_005392851.1	309611	C	T	intergenic_region
NW_005392851.1	311020	C	A	intergenic_region
NW_005392851.1	311023	G	T	intergenic_region
NW_005392851.1	311036	T	C	intergenic_region
NW_005392851.1	311093	G	T	intergenic_region
NW_005392851.1	311101	G	C	intergenic_region
NW_005392851.1	311119	A	G	intergenic_region
NW_005392851.1	311147	G	A	intergenic_region
NW_005392851.1	329723	T	C	intergenic_region
NW_005392851.1	329946	A	G	intergenic_region
NW_005392851.1	329958	T	C	intergenic_region
NW_005392851.1	329979	G	C	intergenic_region
NW_005392851.1	330082	T	C	intergenic_region
NW_005392851.1	363422	T	C	intergenic_region
NW_005392851.1	363654	T	A	intergenic_region
NW_005392851.1	375750	C	T	intergenic_region
NW_005392851.1	375752	T	C	intergenic_region
NW_005392851.1	382534	A	C	intergenic_region
NW_005392851.1	382619	C	T	intergenic_region
NW_005392851.1	404778	T	A	intergenic_region
NW_005392851.1	405480	T	C	intergenic_region
NW_005392851.1	405504	A	G	intergenic_region
NW_005392851.1	405557	A	G	intergenic_region
NW_005392851.1	405571	C	G	intergenic_region
NW_005392851.1	405583	C	T	intergenic_region
NW_005392851.1	405600	A	G	intergenic_region
NW_005392851.1	405683	T	A	intergenic_region
NW_005392851.1	407031	T	G	intergenic_region
NW_005392851.1	411691	T	G	intergenic_region
NW_005392851.1	420582	C	T	intergenic_region
NW_005392851.1	420594	A	G	intergenic_region
NW_005392851.1	456744	T	C	intergenic_region
NW_005392851.1	456748	G	C	intergenic_region
NW_005392851.1	456787	T	C	intergenic_region
NW_005392851.1	456802	C	T	intergenic_region
NW_005392851.1	456860	C	A	intergenic_region
NW_005392851.1	473363	T	G	intergenic_region
NW_005392851.1	473371	G	A	intergenic_region
NW_005392851.1	509973	A	G	intron_variant,non_coding_transcript_variant
NW_005392851.1	515932	T	C	intron_variant,non_coding_transcript_variant
NW_005392851.1	515996	T	C	intron_variant,non_coding_transcript_variant
NW_005392851.1	518087	A	C	intron_variant,non_coding_transcript_variant
NW_005392851.1	518218	A	G	intron_variant,non_coding_transcript_variant
NW_005392851.1	518222	C	T	intron_variant,non_coding_transcript_variant
NW_005392851.1	544884	C	G	intron_variant,non_coding_transcript_variant
NW_005392851.1	555685	T	C	intron_variant,non_coding_transcript_variant
NW_005392851.1	555716	C	T	intron_variant,non_coding_transcript_variant
NW_005392851.1	555750	T	A	intron_variant,non_coding_transcript_variant
NW_005392851.1	555905	A	G	intron_variant,non_coding_transcript_variant
NW_005392851.1	556005	G	C	intron_variant,non_coding_transcript_variant
NW_005392851.1	559314	C	G	intron_variant,non_coding_transcript_variant
NW_005392851.1	560275	C	G	intron_variant,non_coding_transcript_variant
NW_005392851.1	560284	G	T	intron_variant,non_coding_transcript_variant
NW_005392851.1	560343	T	C	intron_variant,non_coding_transcript_variant
NW_005392851.1	560476	A	G	intron_variant,non_coding_transcript_variant
NW_005392851.1	570876	T	C	intron_variant,non_coding_transcript_variant
NW_005392851.1	570891	T	C	intron_variant,non_coding_transcript_variant
NW_005392851.1	570928	G	C	intron_variant,non_coding_transcript_variant
NW_005392851.1	572231	C	G	intron_variant,non_coding_transcript_variant
NW_005392851.1	572455	G	A	intron_variant,non_coding_transcript_variant
NW_005392851.1	573033	T	C	intron_variant,non_coding_transcript_variant
NW_005392851.1	573163	C	T	intron_variant,non_coding_transcript_variant
NW_005392851.1	617201	C	T	intron_variant,non_coding_transcript_variant
NW_005392851.1	619622	G	A	intron_variant,non_coding_transcript_variant
NW_005392851.1	619638	T	G	intron_variant,non_coding_transcript_variant
NW_005392851.1	619643	C	A	intron_variant,non_coding_transcript_variant
NW_005392851.1	619757	C	T	intron_variant,non_coding_transcript_variant
NW_005392851.1	619896	A	G	intron_variant,non_coding_transcript_variant
NW_005392851.1	627505	T	C	intron_variant,non_coding_transcript_variant
NW_005392851.1	628038	T	A	intron_variant,non_coding_transcript_variant
NW_005392851.1	628042	G	T	intron_variant,non_coding_transcript_variant
NW_005392851.1	628078	C	A	intron_variant,non_coding_transcript_variant
NW_005392851.1	628097	G	C	intron_variant,non_coding_transcript_variant
NW_005392851.1	628098	A	G	intron_variant,non_coding_transcript_variant
NW_005392851.1	628107	G	A	intron_variant,non_coding_transcript_variant
NW_005392851.1	628175	A	G	intron_variant,non_coding_transcript_variant
NW_005392851.1	628180	T	A	intron_variant,non_coding_transcript_variant
NW_005392851.1	628191	G	A	intron_variant,non_coding_transcript_variant
NW_005392851.1	628197	G	T	intron_variant,non_coding_transcript_variant
NW_005392851.1	628204	A	G	intron_variant,non_coding_transcript_variant
NW_005392851.1	628228	A	C	intron_variant,non_coding_transcript_variant
NW_005392851.1	628235	C	G	intron_variant,non_coding_transcript_variant
NW_005392851.1	635329	A	G	intron_variant,non_coding_transcript_variant
NW_005392851.1	639372	G	A	intron_variant,non_coding_transcript_variant
NW_005392851.1	639432	A	G	intron_variant,non_coding_transcript_variant
NW_005392851.1	662997	G	A	intron_variant,non_coding_transcript_variant
NW_005392851.1	663061	C	T	intron_variant,non_coding_transcript_variant
NW_005392851.1	665000	C	G	intron_variant,non_coding_transcript_variant
NW_005392851.1	665038	T	C	intron_variant,non_coding_transcript_variant
NW_005392851.1	675055	A	T	intron_variant,non_coding_transcript_variant
NW_005392851.1	675139	T	C	intron_variant,non_coding_transcript_variant
NW_005392851.1	676165	A	T	intron_variant,non_coding_transcript_variant
NW_005392851.1	681273	C	T	intron_variant,non_coding_transcript_variant
NW_005392851.1	686890	G	A	intron_variant,non_coding_transcript_variant
NW_005392851.1	686909	G	A	intron_variant,non_coding_transcript_variant
NW_005392851.1	686915	C	T	intron_variant,non_coding_transcript_variant
NW_005392851.1	693828	A	T	intron_variant,non_coding_transcript_variant
NW_005392851.1	693915	A	C	intron_variant,non_coding_transcript_variant
NW_005392851.1	695436	A	G	intron_variant,non_coding_transcript_variant
NW_005392851.1	695506	A	G	intron_variant,non_coding_transcript_variant
NW_005392851.1	695671	A	G	intron_variant,non_coding_transcript_variant
NW_005392851.1	695693	T	A	intron_variant,non_coding_transcript_variant
NW_005392851.1	695695	A	G	intron_variant,non_coding_transcript_variant
NW_005392851.1	697155	A	C	intron_variant,non_coding_transcript_variant
NW_005392851.1	697196	G	A	intron_variant,non_coding_transcript_variant
NW_005392851.1	697288	C	T	intron_variant,non_coding_transcript_variant
NW_005392851.1	697613	A	G	intron_variant,non_coding_transcript_variant
NW_005392851.1	697710	A	T	intron_variant,non_coding_transcript_variant
NW_005392851.1	718433	T	C	intron_variant,non_coding_transcript_variant
NW_005392851.1	718437	T	G	intron_variant,non_coding_transcript_variant
NW_005392851.1	718442	A	T	intron_variant,non_coding_transcript_variant
NW_005392851.1	718447	C	A	intron_variant,non_coding_transcript_variant
NW_005392851.1	718479	C	T	intron_variant,non_coding_transcript_variant
NW_005392851.1	718499	G	A	intron_variant,non_coding_transcript_variant
NW_005392851.1	718594	C	T	intron_variant,non_coding_transcript_variant
NW_005392851.1	718627	C	A	intron_variant,non_coding_transcript_variant
NW_005392851.1	733388	T	C	intron_variant,non_coding_transcript_variant
NW_005392851.1	733448	G	A	intron_variant,non_coding_transcript_variant
NW_005392851.1	733458	T	A	intron_variant,non_coding_transcript_variant
NW_005392851.1	733515	T	C	intron_variant,non_coding_transcript_variant
NW_005392851.1	733618	G	T	intron_variant,non_coding_transcript_variant
NW_005392851.1	733621	T	C	intron_variant,non_coding_transcript_variant
NW_005392851.1	733882	C	T	intron_variant,non_coding_transcript_variant
NW_005392851.1	733883	G	A	intron_variant,non_coding_transcript_variant
NW_005392851.1	733894	C	T	intron_variant,non_coding_transcript_variant
NW_005392851.1	733901	A	T	intron_variant,non_coding_transcript_variant
NW_005392851.1	733909	G	A	intron_variant,non_coding_transcript_variant
NW_005392851.1	733921	G	C	intron_variant,non_coding_transcript_variant
NW_005392851.1	733937	A	G	intron_variant,non_coding_transcript_variant
NW_005392851.1	733943	A	G	intron_variant,non_coding_transcript_variant
NW_005392851.1	734030	A	G	intron_variant,non_coding_transcript_variant
NW_005392851.1	734040	T	G	intron_variant,non_coding_transcript_variant
NW_005392851.1	734115	G	A	intron_variant,non_coding_transcript_variant
NW_005392851.1	734188	A	C	intron_variant,non_coding_transcript_variant
NW_005392851.1	738355	C	T	intron_variant,non_coding_transcript_variant
NW_005392851.1	738359	A	G	intron_variant,non_coding_transcript_variant
NW_005392851.1	743883	T	G	intron_variant,non_coding_transcript_variant
NW_005392851.1	744103	C	A	intron_variant,non_coding_transcript_variant
NW_005392851.1	748059	G	A	intron_variant,non_coding_transcript_variant
NW_005392851.1	757328	A	G	intron_variant,non_coding_transcript_variant
NW_005392851.1	757362	C	T	intron_variant,non_coding_transcript_variant
NW_005392851.1	779585	C	A	intron_variant,non_coding_transcript_variant
NW_005392851.1	820342	G	A	intron_variant,non_coding_transcript_variant
NW_005392851.1	820410	C	T	intron_variant,non_coding_transcript_variant
NW_005392851.1	820412	T	C	intron_variant,non_coding_transcript_variant
NW_005392851.1	820422	C	A	intron_variant,non_coding_transcript_variant
NW_005392851.1	822926	C	T	intron_variant,non_coding_transcript_variant
NW_005392851.1	828560	C	T	intron_variant,non_coding_transcript_variant
NW_005392851.1	828714	A	G	intron_variant,non_coding_transcript_variant
NW_005392851.1	835560	T	C	intron_variant,non_coding_transcript_variant
NW_005392851.1	837602	C	A	intron_variant,non_coding_transcript_variant
NW_005392851.1	867557	A	T	intron_variant,non_coding_transcript_variant
NW_005392851.1	867688	T	C	intron_variant,non_coding_transcript_variant
NW_005392851.1	882623	G	A	intron_variant,non_coding_transcript_variant
NW_005392851.1	882717	A	G	intron_variant,non_coding_transcript_variant
NW_005392851.1	882754	G	A	intron_variant,non_coding_transcript_variant
NW_005392851.1	883696	G	A	intron_variant,non_coding_transcript_variant
NW_005392851.1	901031	C	T	intron_variant,non_coding_transcript_variant
NW_005392851.1	901069	T	C	intron_variant,non_coding_transcript_variant
NW_005392851.1	901070	T	G	intron_variant,non_coding_transcript_variant
NW_005392851.1	917341	A	G	intron_variant,non_coding_transcript_variant
NW_005392851.1	917472	T	C	intron_variant,non_coding_transcript_variant
NW_005392851.1	917530	C	T	intron_variant,non_coding_transcript_variant
NW_005392851.1	917706	C	T	intron_variant,non_coding_transcript_variant
NW_005392851.1	917743	C	A	intron_variant,non_coding_transcript_variant
NW_005392851.1	917744	A	G	intron_variant,non_coding_transcript_variant
NW_005392851.1	920637	G	A	intron_variant,non_coding_transcript_variant
NW_005392851.1	926345	A	G	intron_variant,non_coding_transcript_variant
NW_005392851.1	926355	T	C	intron_variant,non_coding_transcript_variant
NW_005392851.1	934306	C	T	intron_variant,non_coding_transcript_variant
NW_005392851.1	941060	C	T	intron_variant,non_coding_transcript_variant
NW_005392851.1	941061	G	A	intron_variant,non_coding_transcript_variant
NW_005392851.1	941099	A	G	intron_variant,non_coding_transcript_variant
NW_005392851.1	943500	G	A	intron_variant,non_coding_transcript_variant
NW_005392851.1	943580	T	A	intron_variant,non_coding_transcript_variant
NW_005392851.1	958481	A	G,T	intron_variant,non_coding_transcript_variant
NW_005392851.1	958489	A	G	intron_variant,non_coding_transcript_variant
NW_005392851.1	964695	A	G	intron_variant,non_coding_transcript_variant
NW_005392851.1	964757	C	T	intron_variant,non_coding_transcript_variant
NW_005392851.1	964758	G	T	intron_variant,non_coding_transcript_variant
NW_005392851.1	964762	T	C	intron_variant,non_coding_transcript_variant
NW_005392851.1	964766	A	G	intron_variant,non_coding_transcript_variant
NW_005392851.1	964822	C	A	intron_variant,non_coding_transcript_variant
NW_005392851.1	965331	A	G	intron_variant,non_coding_transcript_variant
NW_005392851.1	965462	C	G	intron_variant,non_coding_transcript_variant
NW_005392851.1	965469	G	A	intron_variant,non_coding_transcript_variant
NW_005392851.1	965506	A	G	intron_variant,non_coding_transcript_variant
NW_005392851.1	966400	C	T	intron_variant,non_coding_transcript_variant
NW_005392851.1	966412	T	C	intron_variant,non_coding_transcript_variant
NW_005392851.1	966513	A	G	intron_variant,non_coding_transcript_variant
NW_005392851.1	981093	G	A	intron_variant,non_coding_transcript_variant
NW_005392851.1	981103	A	G	intron_variant,non_coding_transcript_variant
NW_005392851.1	981128	T	C	intron_variant,non_coding_transcript_variant
NW_005392851.1	981130	A	G	intron_variant,non_coding_transcript_variant
NW_005392851.1	981284	C	T	intron_variant,non_coding_transcript_variant
NW_005392851.1	981415	A	G	intron_variant,non_coding_transcript_variant
NW_005392851.1	987489	A	C	intron_variant,non_coding_transcript_variant
NW_005392851.1	997357	G	A	intron_variant,non_coding_transcript_variant
NW_005392851.1	997424	T	C	intron_variant,non_coding_transcript_variant
NW_005392851.1	997428	T	G	intron_variant,non_coding_transcript_variant
NW_005392851.1	997438	A	G	intron_variant,non_coding_transcript_variant
NW_005392851.1	1011833	C	G	intron_variant,non_coding_transcript_variant
NW_005392851.1	1011845	G	T	intron_variant,non_coding_transcript_variant
NW_005392851.1	1011971	A	T	intron_variant,non_coding_transcript_variant
NW_005392851.1	1019719	C	T	intron_variant,non_coding_transcript_variant
NW_005392851.1	1019735	T	C	intron_variant,non_coding_transcript_variant
NW_005392851.1	1019843	A	G	intron_variant,non_coding_transcript_variant
NW_005392851.1	1019947	A	G	intron_variant,non_coding_transcript_variant
NW_005392851.1	1019961	C	T	intron_variant,non_coding_transcript_variant
NW_005392851.1	1019967	C	T	intron_variant,non_coding_transcript_variant
NW_005392851.1	1020003	G	T	intron_variant,non_coding_transcript_variant
NW_005392851.1	1035890	G	A	intron_variant,non_coding_transcript_variant
NW_005392851.1	1035909	T	C	intron_variant,non_coding_transcript_variant
NW_005392851.1	1038483	C	T	intron_variant,non_coding_transcript_variant
NW_005392851.1	1038495	A	G	intron_variant,non_coding_transcript_variant
NW_005392851.1	1056534	C	T	intergenic_region
NW_005392851.1	1071225	G	A	intergenic_region
NW_005392851.1	1071300	C	T	intergenic_region
NW_005392851.1	1071407	T	C	intergenic_region
NW_005392851.1	1081975	G	T	intergenic_region
NW_005392851.1	1082143	T	A	intergenic_region
NW_005392851.1	1084547	C	G	intergenic_region
NW_005392851.1	1084652	A	T	intergenic_region
NW_005392851.1	1088713	G	A	intergenic_region
NW_005392851.1	1088787	T	G	intergenic_region
NW_005392851.1	1088832	A	C	intergenic_region
NW_005392851.1	1088834	T	C	intergenic_region
NW_005392851.1	1089635	T	C	intergenic_region
NW_005392851.1	1123711	C	T	intergenic_region
NW_005392851.1	1123712	A	G	intergenic_region
NW_005392851.1	1123715	G	T	intergenic_region
NW_005392851.1	1123735	T	C	intergenic_region
NW_005392851.1	1123786	C	T	intergenic_region
NW_005392851.1	1123836	G	T	intergenic_region
NW_005392851.1	1123867	C	T	intergenic_region
NW_005392851.1	1123872	G	A	intergenic_region
NW_005392851.1	1124011	C	T	intergenic_region
NW_005392851.1	1135007	A	C	intergenic_region
NW_005392851.1	1135091	T	C	intergenic_region
NW_005392851.1	1135093	G	A	intergenic_region
NW_005392851.1	1135094	A	G	intergenic_region
NW_005392851.1	1135100	T	C	intergenic_region
NW_005392851.1	1135136	C	T	intergenic_region
NW_005392851.1	1135137	G	A	intergenic_region
NW_005392851.1	1135318	G	A	intergenic_region
NW_005392851.1	1144344	A	G	intergenic_region
NW_005392851.1	1144387	G	A	intergenic_region
NW_005392851.1	1152672	G	A	intergenic_region
NW_005392851.1	1152731	C	T	intergenic_region
NW_005392851.1	1152846	C	T	intergenic_region
NW_005392851.1	1152875	C	T	intergenic_region
NW_005392851.1	1157595	A	G	intergenic_region
NW_005392851.1	1157632	T	C	intergenic_region
NW_005392851.1	1157654	C	A	intergenic_region
NW_005392851.1	1157767	C	T	intergenic_region
NW_005392851.1	1157773	A	C	intergenic_region
NW_005392851.1	1157817	C	T	intergenic_region
NW_005392851.1	1157823	C	T	intergenic_region
NW_005392851.1	1177320	T	C	intergenic_region
NW_005392851.1	1177327	G	A	intergenic_region
NW_005392851.1	1181188	A	G	intergenic_region
NW_005392851.1	1181206	A	G	intergenic_region
NW_005392851.1	1181211	C	T	intergenic_region
NW_005392851.1	1181214	A	C	intergenic_region
NW_005392851.1	1181217	G	A	intergenic_region
NW_005392851.1	1181221	A	C	intergenic_region
NW_005392851.1	1181224	A	G	intergenic_region
NW_005392851.1	1181235	C	T	intergenic_region
NW_005392851.1	1181238	G	A	intergenic_region
NW_005392851.1	1181242	T	C	intergenic_region
NW_005392851.1	1181243	G	A	intergenic_region
NW_005392851.1	1181246	T	A	intergenic_region
NW_005392851.1	1181256	G	A	intergenic_region
NW_005392851.1	1181257	G	T	intergenic_region
NW_005392851.1	1181263	A	G	intergenic_region
NW_005392851.1	1181265	A	G	intergenic_region
NW_005392851.1	1181269	T	G	intergenic_region
NW_005392851.1	1181983	G	A	intergenic_region
NW_005392851.1	1183621	C	T	intergenic_region
NW_005392851.1	1184379	G	C	intergenic_region
NW_005392851.1	1184496	C	G	intergenic_region
NW_005392851.1	1205760	A	G	upstream_gene_variant,intergenic_region
NW_005392851.1	1205796	C	T	upstream_gene_variant,intergenic_region
NW_005392851.1	1205797	A	G	upstream_gene_variant,intergenic_region
NW_005392851.1	1205802	T	C	upstream_gene_variant,intergenic_region
NW_005392851.1	1205807	T	C	upstream_gene_variant,intergenic_region
NW_005392851.1	1205819	C	A	upstream_gene_variant,intergenic_region
NW_005392851.1	1238259	G	A	intergenic_region
NW_005392851.1	1243563	A	G	intergenic_region
NW_005392851.1	1243633	G	A	intergenic_region
NW_005392851.1	1243782	G	A	intergenic_region
NW_005392851.1	1270049	G	A	intergenic_region
NW_005392851.1	1270066	C	T	intergenic_region
NW_005392851.1	1270082	T	C	intergenic_region
NW_005392851.1	1270086	T	C	intergenic_region
NW_005392851.1	1270121	T	C	intergenic_region
NW_005392851.1	1270190	A	G	intergenic_region
NW_005392851.1	1270223	C	A	intergenic_region
NW_005392851.1	1284307	T	G	intergenic_region
NW_005392851.1	1284440	G	C	intergenic_region
NW_005392851.1	1284993	A	G	intergenic_region
NW_005392851.1	1284994	C	G	intergenic_region
NW_005392851.1	1284995	A	G	intergenic_region
NW_005392851.1	1285236	C	T	intergenic_region
NW_005392851.1	1285239	T	C	intergenic_region
NW_005392851.1	1285265	C	T	intergenic_region
NW_005392851.1	1285274	C	T	intergenic_region
NW_005392851.1	1299636	G	A	intergenic_region
NW_005392851.1	1300733	T	C	intergenic_region
NW_005392851.1	1300738	T	C	intergenic_region
NW_005392851.1	1300835	C	T	intergenic_region
NW_005392851.1	1300838	C	T	intergenic_region
NW_005392851.1	1300853	G	A	intergenic_region
NW_005392851.1	1323696	T	C	intergenic_region
NW_005392851.1	1323957	T	C	intergenic_region
NW_005392851.1	1323959	G	T	intergenic_region
NW_005392851.1	1323988	T	A	intergenic_region
NW_005392851.1	1324089	T	C	intergenic_region
NW_005392851.1	1324119	G	A	intergenic_region
NW_005392851.1	1342371	A	T	intergenic_region
NW_005392851.1	1342387	A	C	intergenic_region
NW_005392851.1	1342547	A	G	intergenic_region
NW_005392851.1	1342593	C	A	intergenic_region
NW_005392851.1	1342596	T	C	intergenic_region
NW_005392851.1	1342600	T	A	intergenic_region
NW_005392851.1	1343837	G	A	intergenic_region
NW_005392851.1	1343912	A	G	intergenic_region
NW_005392851.1	1343922	T	C	intergenic_region
NW_005392851.1	1380162	A	G	intergenic_region
NW_005392851.1	1380260	G	A	intergenic_region
NW_005392851.1	1390221	A	T	intergenic_region
NW_005392851.1	1390261	T	C	intergenic_region
NW_005392851.1	1390270	C	A	intergenic_region
NW_005392851.1	1390311	G	A	intergenic_region
NW_005392851.1	1407618	G	T	intergenic_region
NW_005392851.1	1408291	A	T	intergenic_region
NW_005392851.1	1411791	T	C	intergenic_region
NW_005392851.1	1411959	A	G	intergenic_region
NW_005392852.1	2834	G	C	intergenic_region
NW_005392852.1	2837	G	T	intergenic_region
NW_005392852.1	18632	A	G	intergenic_region
NW_005392852.1	18712	C	T	intergenic_region
NW_005392852.1	32501	A	G	intergenic_region
NW_005392852.1	75511	A	G	intergenic_region
NW_005392852.1	87369	C	T	intergenic_region
NW_005392852.1	87734	C	A	intergenic_region
NW_005392852.1	87745	T	G	intergenic_region
NW_005392852.1	92756	G	A	intergenic_region
NW_005392852.1	98336	T	A	intergenic_region
NW_005392852.1	98507	G	A	intergenic_region
NW_005392852.1	98579	C	T	intergenic_region
NW_005392852.1	98604	T	C	intergenic_region
NW_005392852.1	98629	T	C	intergenic_region
NW_005392852.1	98735	G	A	intergenic_region
NW_005392852.1	98741	C	T	intergenic_region
NW_005392852.1	106452	A	G	intergenic_region
NW_005392852.1	106515	C	T	intergenic_region
NW_005392852.1	109949	G	A	intergenic_region
NW_005392852.1	109974	C	T	intergenic_region
NW_005392852.1	114924	T	A	intergenic_region
NW_005392852.1	125955	C	T	intergenic_region
NW_005392852.1	125985	C	T	intergenic_region
NW_005392852.1	125995	C	G	intergenic_region
NW_005392852.1	140581	G	A	intergenic_region
NW_005392852.1	140600	G	A	intergenic_region
NW_005392852.1	140729	G	A	intergenic_region
NW_005392852.1	143416	A	G	intergenic_region
NW_005392852.1	143420	C	T	intergenic_region
NW_005392852.1	145234	C	T	intergenic_region
NW_005392852.1	146929	C	T	intergenic_region
NW_005392852.1	147085	G	A	intergenic_region
NW_005392852.1	159852	G	A	intergenic_region
NW_005392852.1	160055	C	T	intergenic_region
NW_005392852.1	162363	A	G	intergenic_region
NW_005392852.1	185884	T	C	intergenic_region
NW_005392852.1	185885	T	A	intergenic_region
NW_005392852.1	198832	C	A	intergenic_region
NW_005392852.1	199031	C	T	intergenic_region
NW_005392852.1	202524	A	G	intergenic_region
NW_005392852.1	202619	C	T	intergenic_region
NW_005392852.1	202669	G	A	intergenic_region
NW_005392852.1	256269	C	T	intergenic_region
NW_005392852.1	256439	A	G	intergenic_region
NW_005392852.1	265371	C	G	intergenic_region
NW_005392852.1	271050	T	C	intergenic_region
NW_005392852.1	271067	C	T	intergenic_region
NW_005392852.1	271216	G	T	intergenic_region
NW_005392852.1	304898	A	C	intron_variant
NW_005392852.1	305045	G	C	intron_variant
NW_005392852.1	333711	A	C	intergenic_region
NW_005392852.1	333879	G	A,T	intergenic_region
NW_005392852.1	334714	C	T	intergenic_region
NW_005392852.1	349320	G	A	intron_variant,non_coding_transcript_variant
NW_005392852.1	349353	C	T	intron_variant,non_coding_transcript_variant
NW_005392852.1	359595	T	C	intron_variant,non_coding_transcript_variant
NW_005392852.1	359601	A	G	intron_variant,non_coding_transcript_variant
NW_005392852.1	359670	T	C	intron_variant,non_coding_transcript_variant
NW_005392852.1	360762	G	A	intron_variant,non_coding_transcript_variant
NW_005392852.1	360790	C	T	intron_variant,non_coding_transcript_variant
NW_005392852.1	369487	C	T	intron_variant,non_coding_transcript_variant
NW_005392852.1	369532	G	A	intron_variant,non_coding_transcript_variant
NW_005392852.1	369662	T	G	intron_variant,non_coding_transcript_variant
NW_005392852.1	369699	A	C	intron_variant,non_coding_transcript_variant
NW_005392852.1	369704	G	A	intron_variant,non_coding_transcript_variant
NW_005392852.1	369735	G	C	intron_variant,non_coding_transcript_variant
NW_005392852.1	369752	G	C	intron_variant,non_coding_transcript_variant
NW_005392852.1	369906	C	T	intron_variant,non_coding_transcript_variant
NW_005392852.1	369963	T	C	intron_variant,non_coding_transcript_variant
NW_005392852.1	369966	C	A	intron_variant,non_coding_transcript_variant
NW_005392852.1	392304	C	T	missense_variant,non_coding_transcript_variant
NW_005392852.1	395718	A	G	upstream_gene_variant,downstream_gene_variant,intergenic_region
NW_005392852.1	395723	C	T	upstream_gene_variant,downstream_gene_variant,intergenic_region
NW_005392852.1	410699	G	A	intron_variant,non_coding_transcript_variant
NW_005392852.1	410701	C	T	intron_variant,non_coding_transcript_variant
NW_005392852.1	410705	T	C	intron_variant,non_coding_transcript_variant
NW_005392852.1	410730	C	T	intron_variant,non_coding_transcript_variant
NW_005392852.1	410811	A	G	intron_variant,non_coding_transcript_variant
NW_005392852.1	410845	G	A	intron_variant,non_coding_transcript_variant
NW_005392852.1	416781	G	T	missense_variant,non_coding_transcript_variant
NW_005392852.1	417718	T	C	intron_variant,non_coding_transcript_variant
NW_005392852.1	434670	C	A	intergenic_region
NW_005392852.1	434725	G	A	intergenic_region
NW_005392852.1	436833	A	G	intergenic_region
NW_005392852.1	437178	A	G	intergenic_region
NW_005392852.1	437181	T	C	intergenic_region
NW_005392852.1	437692	G	C	intergenic_region
NW_005392852.1	437724	T	A	intergenic_region
NW_005392852.1	449438	A	G	intergenic_region
NW_005392852.1	449473	C	T	intergenic_region
NW_005392852.1	449474	C	T	intergenic_region
NW_005392852.1	449491	A	T	intergenic_region
NW_005392852.1	449543	T	C	intergenic_region
NW_005392852.1	449567	A	G	intergenic_region
NW_005392852.1	449585	T	C	intergenic_region
NW_005392852.1	449648	T	C	intergenic_region
NW_005392852.1	464983	T	C	intron_variant,non_coding_transcript_variant
NW_005392852.1	465074	G	A	intron_variant,non_coding_transcript_variant
NW_005392852.1	465278	G	A	intron_variant,non_coding_transcript_variant
NW_005392852.1	467434	C	A	intron_variant,non_coding_transcript_variant
NW_005392852.1	478978	G	A	downstream_gene_variant,intergenic_region
NW_005392852.1	479094	G	A	downstream_gene_variant,intergenic_region
NW_005392852.1	482287	G	A	intergenic_region
NW_005392852.1	482758	A	G	intergenic_region
NW_005392853.1	6822	T	C	intergenic_region
NW_005392853.1	30539	G	A	intergenic_region
NW_005392853.1	30542	A	T	intergenic_region
NW_005392853.1	30546	C	T	intergenic_region
NW_005392853.1	37226	G	T	intergenic_region
NW_005392853.1	53577	T	C	intergenic_region
NW_005392853.1	53800	A	G	intergenic_region
NW_005392853.1	56419	A	C	intergenic_region
NW_005392853.1	64839	C	T	intergenic_region
NW_005392853.1	65059	C	A	intergenic_region
NW_005392853.1	76088	A	C	intergenic_region
NW_005392853.1	76142	C	A	intergenic_region
NW_005392853.1	85318	A	T	intergenic_region
NW_005392853.1	89721	G	A	intergenic_region
NW_005392853.1	89749	T	C	intergenic_region
NW_005392853.1	95799	A	C	intergenic_region
NW_005392853.1	95857	A	T	intergenic_region
NW_005392853.1	97995	A	G	intergenic_region
NW_005392853.1	98018	T	C	intergenic_region
NW_005392853.1	98094	G	A	intergenic_region
NW_005392853.1	98095	C	A	intergenic_region
NW_005392853.1	98121	A	G	intergenic_region
NW_005392853.1	98150	C	T	intergenic_region
NW_005392853.1	111993	A	C	intergenic_region
NW_005392853.1	116717	C	T	intergenic_region
NW_005392853.1	116718	T	C	intergenic_region
NW_005392853.1	136576	A	C	intergenic_region
NW_005392853.1	136626	A	G	intergenic_region
NW_005392853.1	136631	T	A	intergenic_region
NW_005392853.1	150016	A	G	intergenic_region
NW_005392853.1	155173	A	G	intergenic_region
NW_005392853.1	155379	T	C	intergenic_region
NW_005392853.1	155427	C	T	intergenic_region
NW_005392853.1	155450	G	A	intergenic_region
NW_005392853.1	155478	A	G	intergenic_region
NW_005392853.1	160646	T	G	intergenic_region
NW_005392853.1	191094	T	C	intergenic_region
NW_005392853.1	207395	G	A	intergenic_region
NW_005392853.1	208657	C	T	intergenic_region
NW_005392853.1	208683	G	A	intergenic_region
NW_005392853.1	208719	A	G	intergenic_region
NW_005392853.1	208723	G	A	intergenic_region
NW_005392853.1	208724	T	C	intergenic_region
NW_005392853.1	210107	G	A	intergenic_region
NW_005392853.1	249439	T	G	intergenic_region
NW_005392853.1	249469	T	C	intergenic_region
NW_005392853.1	253654	A	G	intergenic_region
NW_005392853.1	268006	T	G	intergenic_region
NW_005392853.1	272791	G	A	upstream_gene_variant,intergenic_region
NW_005392853.1	276764	A	G	intron_variant
NW_005392853.1	276792	G	C	intron_variant
NW_005392853.1	276830	G	A	intron_variant
NW_005392853.1	276842	C	A	intron_variant
NW_005392853.1	276854	A	G	intron_variant
NW_005392853.1	312765	T	C	intergenic_region
NW_005392853.1	312914	T	C	intergenic_region
NW_005392853.1	312915	G	A	intergenic_region
NW_005392853.1	313045	C	T	intergenic_region
NW_005392853.1	313046	A	G	intergenic_region
NW_005392853.1	313047	G	A	intergenic_region
NW_005392853.1	316590	G	C	intergenic_region
NW_005392853.1	316669	C	T	intergenic_region
NW_005392853.1	316707	T	C	intergenic_region
NW_005392853.1	316972	T	A	intergenic_region
NW_005392853.1	321192	C	T	intergenic_region
NW_005392853.1	321246	G	A	intergenic_region
NW_005392853.1	326265	G	A	intergenic_region
NW_005392853.1	331792	G	A	intergenic_region
NW_005392853.1	337629	G	A	intergenic_region
NW_005392853.1	337633	G	A	intergenic_region
NW_005392853.1	345618	A	C	intergenic_region
NW_005392853.1	372418	T	A	intergenic_region
NW_005392853.1	372424	C	T	intergenic_region
NW_005392853.1	372439	G	T	intergenic_region
NW_005392853.1	372459	G	A	intergenic_region
NW_005392853.1	372573	T	G	intergenic_region
NW_005392853.1	372580	G	A	intergenic_region
NW_005392853.1	372660	C	T	intergenic_region
NW_005392853.1	372693	C	T	intergenic_region
NW_005392853.1	372715	C	T	intergenic_region
NW_005392853.1	372718	T	G	intergenic_region
NW_005392853.1	398587	A	G	intergenic_region
NW_005392853.1	403268	G	A	intergenic_region
NW_005392853.1	403286	G	A	intergenic_region
NW_005392853.1	403304	A	G	intergenic_region
NW_005392853.1	404942	G	T	intergenic_region
NW_005392853.1	404965	C	G	intergenic_region
NW_005392853.1	411496	T	A	intergenic_region
NW_005392853.1	411667	C	A	intergenic_region
NW_005392853.1	411741	C	T	intergenic_region
NW_005392853.1	411756	T	C	intergenic_region
NW_005392853.1	411794	G	A	intergenic_region
NW_005392853.1	412933	C	T	intergenic_region
NW_005392853.1	415073	G	A	intergenic_region
NW_005392853.1	415302	G	C	intergenic_region
NW_005392853.1	415361	G	A	intergenic_region
NW_005392853.1	415551	A	G	intergenic_region
NW_005392853.1	415580	T	C	intergenic_region
NW_005392853.1	429989	A	G	intergenic_region
NW_005392853.1	430552	T	C	intergenic_region
NW_005392853.1	430584	C	T	intergenic_region
NW_005392853.1	430587	T	A	intergenic_region
NW_005392853.1	430600	A	G	intergenic_region
NW_005392853.1	430652	T	G	intergenic_region
NW_005392853.1	438718	G	A	intergenic_region
NW_005392853.1	444399	A	C	intergenic_region
NW_005392853.1	444411	T	C	intergenic_region
NW_005392853.1	444517	C	A	intergenic_region
NW_005392853.1	444571	A	T	intergenic_region
NW_005392853.1	445807	A	C	intergenic_region
NW_005392853.1	445857	C	A	intergenic_region
NW_005392853.1	446137	G	C	intergenic_region
NW_005392853.1	456454	T	A	intergenic_region
NW_005392853.1	461707	G	A	intergenic_region
NW_005392853.1	461722	T	C	intergenic_region
NW_005392853.1	461794	G	C	intergenic_region
NW_005392853.1	483001	C	T	intergenic_region
NW_005392853.1	489140	C	T	intergenic_region
NW_005392853.1	495226	G	A	intergenic_region
NW_005392853.1	495286	A	G	intergenic_region
NW_005392853.1	506905	T	C	intergenic_region
NW_005392853.1	506931	C	A	intergenic_region
NW_005392853.1	513470	T	C	intergenic_region
NW_005392853.1	513505	A	T	intergenic_region
NW_005392853.1	516137	A	G	intergenic_region
NW_005392853.1	516151	C	T	intergenic_region
NW_005392853.1	516211	A	C	intergenic_region
NW_005392853.1	516677	A	G	intergenic_region
NW_005392853.1	519878	T	C	intergenic_region
NW_005392853.1	519938	G	A	intergenic_region
NW_005392853.1	519958	T	C	intergenic_region
NW_005392853.1	519959	T	A	intergenic_region
NW_005392853.1	521589	C	A	intergenic_region
NW_005392853.1	521595	C	T	intergenic_region
NW_005392853.1	521596	A	G	intergenic_region
NW_005392853.1	521598	G	A	intergenic_region
NW_005392853.1	521734	C	T	intergenic_region
NW_005392853.1	521768	C	T	intergenic_region
NW_005392853.1	521769	A	G	intergenic_region
NW_005392853.1	521777	A	G	intergenic_region
NW_005392853.1	521778	G	A	intergenic_region
NW_005392853.1	521784	G	C	intergenic_region
NW_005392853.1	521854	A	T	intergenic_region
NW_005392853.1	526103	C	A	intergenic_region
NW_005392853.1	545464	A	C	intergenic_region
NW_005392853.1	545572	C	A	intergenic_region
NW_005392853.1	545582	A	G	intergenic_region
NW_005392853.1	568888	G	A	intergenic_region
NW_005392853.1	597413	G	T	intergenic_region
NW_005392853.1	597762	A	G	intergenic_region
NW_005392853.1	607673	C	G	intergenic_region
NW_005392853.1	607881	T	C	intergenic_region
NW_005392853.1	607910	A	G	intergenic_region
NW_005392853.1	609756	A	G	intergenic_region
NW_005392853.1	609814	G	A	intergenic_region
NW_005392853.1	609817	T	C	intergenic_region
NW_005392853.1	609947	A	G	intergenic_region
NW_005392853.1	609977	A	G	intergenic_region
NW_005392853.1	613608	T	C	intergenic_region
NW_005392853.1	614855	C	T	intergenic_region
NW_005392853.1	614873	T	C	intergenic_region
NW_005392853.1	614874	A	G	intergenic_region
NW_005392853.1	614934	C	T	intergenic_region
NW_005392853.1	615168	G	C	intergenic_region
NW_005392853.1	619746	G	A	intergenic_region
NW_005392853.1	619747	T	G	intergenic_region
NW_005392853.1	629059	T	G	intergenic_region
NW_005392853.1	629298	G	C	intergenic_region
NW_005392853.1	631346	G	A	intergenic_region
NW_005392853.1	631360	T	C	intergenic_region
NW_005392853.1	642138	T	C	intergenic_region
NW_005392853.1	642140	A	G	intergenic_region
NW_005392853.1	642172	G	A	intergenic_region
NW_005392853.1	642207	A	C	intergenic_region
NW_005392853.1	642260	C	G	intergenic_region
NW_005392853.1	648009	C	T	intergenic_region
NW_005392853.1	658165	G	C	intergenic_region
NW_005392853.1	658167	T	C	intergenic_region
NW_005392853.1	658174	A	T	intergenic_region
NW_005392853.1	658176	G	C,T	intergenic_region
NW_005392853.1	661979	T	C	intergenic_region
NW_005392853.1	662099	C	A	intergenic_region
NW_005392853.1	671634	T	G	intergenic_region
NW_005392853.1	685352	C	A	intron_variant,non_coding_transcript_variant
NW_005392853.1	685400	T	G	intron_variant,non_coding_transcript_variant
NW_005392853.1	685487	C	T	intron_variant,non_coding_transcript_variant
NW_005392853.1	710783	G	A	intron_variant,non_coding_transcript_variant
NW_005392853.1	711305	G	A	intron_variant,non_coding_transcript_variant
NW_005392853.1	711320	T	G	intron_variant,non_coding_transcript_variant
NW_005392853.1	713649	C	T	intron_variant,non_coding_transcript_variant
NW_005392853.1	713797	C	A	intron_variant,non_coding_transcript_variant
NW_005392853.1	722456	A	C	downstream_gene_variant,intergenic_region
NW_005392853.1	738841	G	A	intergenic_region
NW_005392853.1	738874	A	G	intergenic_region
NW_005392853.1	738918	T	C	intergenic_region
NW_005392853.1	738948	C	T	intergenic_region
NW_005392853.1	752771	G	A	intergenic_region
NW_005392853.1	752802	C	T	intergenic_region
NW_005392853.1	752919	T	C	intergenic_region
NW_005392853.1	752958	A	G	intergenic_region
NW_005392853.1	753048	G	C	intergenic_region
NW_005392853.1	768798	G	A	intergenic_region
NW_005392853.1	772579	G	A	intergenic_region
NW_005392853.1	772591	T	C	intergenic_region
NW_005392853.1	780927	T	C	intergenic_region
NW_005392853.1	797048	T	C	intergenic_region
NW_005392853.1	797059	G	A	intergenic_region
NW_005392853.1	797067	C	T	intergenic_region
NW_005392853.1	797068	G	A	intergenic_region
NW_005392853.1	797072	C	T	intergenic_region
NW_005392853.1	797073	C	T	intergenic_region
NW_005392853.1	797074	A	G	intergenic_region
NW_005392853.1	797076	T	C	intergenic_region
NW_005392853.1	797077	C	T	intergenic_region
NW_005392853.1	797080	G	A	intergenic_region
NW_005392853.1	797089	T	C	intergenic_region
NW_005392853.1	797101	C	A	intergenic_region
NW_005392853.1	797103	C	A	intergenic_region
NW_005392853.1	800873	T	C	intergenic_region
NW_005392853.1	800895	C	T	intergenic_region
NW_005392853.1	801044	T	C	intergenic_region
NW_005392853.1	805087	C	T	intergenic_region
NW_005392853.1	805100	G	A	intergenic_region
NW_005392853.1	805176	T	C	intergenic_region
NW_005392853.1	823931	A	C	intergenic_region
NW_005392853.1	823937	A	G	intergenic_region
NW_005392853.1	824011	A	G	intergenic_region
NW_005392853.1	824023	C	T	intergenic_region
NW_005392853.1	872564	G	A	intergenic_region
NW_005392853.1	872630	T	C	intergenic_region
NW_005392853.1	876283	G	T	intergenic_region
NW_005392853.1	876284	A	T	intergenic_region
NW_005392853.1	876329	G	A	intergenic_region
NW_005392853.1	878172	T	G	intergenic_region
NW_005392853.1	878452	A	G	intergenic_region
NW_005392853.1	878873	G	A	intergenic_region
NW_005392853.1	889109	A	G	intergenic_region
NW_005392853.1	889132	C	T	intergenic_region
NW_005392853.1	889144	T	G	intergenic_region
NW_005392853.1	889287	T	G	intergenic_region
NW_005392853.1	889305	C	A	intergenic_region
NW_005392853.1	889352	G	T	intergenic_region
NW_005392853.1	889423	G	A	intergenic_region
NW_005392853.1	889433	T	C	intergenic_region
NW_005392853.1	889437	A	G	intergenic_region
NW_005392853.1	894174	G	A	intergenic_region
NW_005392853.1	905302	G	C	intergenic_region
NW_005392853.1	907481	T	C	intergenic_region
NW_005392853.1	909226	T	G	intergenic_region
NW_005392853.1	911844	C	T	intergenic_region
NW_005392853.1	911850	C	T	intergenic_region
NW_005392853.1	911870	T	G	intergenic_region
NW_005392853.1	911900	A	T	intergenic_region
NW_005392853.1	914770	A	C	intergenic_region
NW_005392853.1	914788	A	T	intergenic_region
NW_005392853.1	914821	G	A	intergenic_region
NW_005392853.1	914835	G	A	intergenic_region
NW_005392853.1	914844	T	C	intergenic_region
NW_005392853.1	915656	A	G	intergenic_region
NW_005392853.1	915827	C	T	intergenic_region
NW_005392853.1	915884	G	C	intergenic_region
NW_005392853.1	915911	A	G	intergenic_region
NW_005392853.1	931292	A	G	intergenic_region
NW_005392853.1	932760	T	A	intergenic_region
NW_005392853.1	932936	T	C	intergenic_region
NW_005392853.1	934192	T	C	intergenic_region
NW_005392853.1	934374	C	T	intergenic_region
NW_005392853.1	934375	T	G	intergenic_region
NW_005392853.1	934438	C	A	intergenic_region
NW_005392853.1	942997	G	C	intergenic_region
NW_005392853.1	943019	T	G	intergenic_region
NW_005392853.1	944405	T	C	intergenic_region
NW_005392853.1	944445	A	G	intergenic_region
NW_005392853.1	966907	C	T	intergenic_region
NW_005392853.1	990204	C	A	intergenic_region
NW_005392853.1	990255	C	A	intergenic_region
NW_005392853.1	996617	G	C	intergenic_region
NW_005392853.1	996701	C	G	intergenic_region
NW_005392853.1	1024424	C	A	intergenic_region
NW_005392853.1	1024439	C	T	intergenic_region
NW_005392853.1	1024512	T	C	intergenic_region
NW_005392853.1	1054638	T	C	intergenic_region
NW_005392853.1	1068486	C	A	intergenic_region
NW_005392853.1	1068566	C	T	intergenic_region
NW_005392853.1	1068601	A	T	intergenic_region
NW_005392853.1	1068691	A	G	intergenic_region
NW_005392853.1	1116297	A	G	intergenic_region
NW_005392853.1	1116359	G	A	intergenic_region
NW_005392854.1	51645	T	C	intergenic_region
NW_005392854.1	80282	T	C	downstream_gene_variant,intergenic_region
NW_005392854.1	80476	G	T	downstream_gene_variant,intergenic_region
NW_005392854.1	80485	C	G	downstream_gene_variant,intergenic_region
NW_005392854.1	80541	C	T	downstream_gene_variant,intergenic_region
NW_005392854.1	123762	A	T	downstream_gene_variant,intergenic_region
NW_005392854.1	137533	A	C	intergenic_region
NW_005392854.1	169300	A	G	intergenic_region
NW_005392854.1	169912	T	C	intergenic_region
NW_005392854.1	190835	A	T	upstream_gene_variant,intergenic_region
NW_005392854.1	212355	G	A	intergenic_region
NW_005392854.1	217746	A	G	downstream_gene_variant,intergenic_region
NW_005392854.1	217818	T	C	downstream_gene_variant,intergenic_region
NW_005392854.1	220338	A	T	upstream_gene_variant,intergenic_region
NW_005392854.1	277776	G	A	upstream_gene_variant,downstream_gene_variant,intergenic_region
NW_005392854.1	346876	T	C	downstream_gene_variant,intergenic_region
NW_005392854.1	364510	A	T	downstream_gene_variant,intergenic_region
NW_005392854.1	364528	A	G	downstream_gene_variant,intergenic_region
NW_005392854.1	364833	C	T	downstream_gene_variant,intergenic_region
NW_005392854.1	364980	T	G	downstream_gene_variant,intergenic_region
NW_005392854.1	364999	A	C	downstream_gene_variant,intergenic_region
NW_005392854.1	365005	A	G	downstream_gene_variant,intergenic_region
NW_005392854.1	365016	A	C	downstream_gene_variant,intergenic_region
NW_005392854.1	378026	A	G	intergenic_region
NW_005392854.1	378034	C	T	intergenic_region
NW_005392854.1	378202	G	A	intergenic_region
NW_005392854.1	400179	C	T	intergenic_region
NW_005392854.1	401310	G	A	intergenic_region
NW_005392854.1	420197	T	G	downstream_gene_variant,intergenic_region
NW_005392854.1	428680	A	G	upstream_gene_variant,downstream_gene_variant,non_coding_transcript_exon_variant
NW_005392854.1	428721	A	G	upstream_gene_variant,downstream_gene_variant,non_coding_transcript_exon_variant
NW_005392854.1	428856	A	G	upstream_gene_variant,downstream_gene_variant,non_coding_transcript_exon_variant
NW_005392854.1	428878	G	A	upstream_gene_variant,downstream_gene_variant,non_coding_transcript_exon_variant
NW_005392854.1	454007	C	T	upstream_gene_variant,intergenic_region
NW_005392854.1	471699	C	T	intergenic_region
NW_005392854.1	471786	G	A	intergenic_region
NW_005392854.1	487692	A	C	missense_variant,non_coding_transcript_variant
NW_005392854.1	526582	G	A	downstream_gene_variant,intergenic_region
NW_005392854.1	526786	G	T	downstream_gene_variant,intergenic_region
NW_005392854.1	526808	G	C	downstream_gene_variant,intergenic_region
NW_005392854.1	526836	C	T	downstream_gene_variant,intergenic_region
NW_005392854.1	532647	C	T	upstream_gene_variant,intergenic_region
NW_005392854.1	532715	G	C	upstream_gene_variant,intergenic_region
NW_005392854.1	563199	C	T	intergenic_region
NW_005392854.1	684587	A	G	upstream_gene_variant,non_coding_transcript_exon_variant
NW_005392854.1	684590	A	G	upstream_gene_variant,non_coding_transcript_exon_variant
NW_005392854.1	684601	C	T	upstream_gene_variant,non_coding_transcript_exon_variant
NW_005392854.1	684604	G	A	upstream_gene_variant,non_coding_transcript_exon_variant
NW_005392854.1	684605	G	C	upstream_gene_variant,non_coding_transcript_exon_variant
NW_005392854.1	684620	G	T	upstream_gene_variant,non_coding_transcript_exon_variant
NW_005392854.1	684627	C	T	upstream_gene_variant,non_coding_transcript_exon_variant
NW_005392854.1	684628	G	A	upstream_gene_variant,non_coding_transcript_exon_variant
NW_005392854.1	684638	G	A	upstream_gene_variant,non_coding_transcript_exon_variant
NW_005392854.1	684651	G	A	upstream_gene_variant,non_coding_transcript_exon_variant
NW_005392855.1	16053	G	C	intergenic_region
NW_005392855.1	16247	T	G	intergenic_region
NW_005392855.1	47952	T	A	intergenic_region
NW_005392855.1	60480	A	G	upstream_gene_variant,intergenic_region
NW_005392855.1	60730	G	A	upstream_gene_variant,intergenic_region
NW_005392855.1	60739	A	C	upstream_gene_variant,intergenic_region
NW_005392855.1	81404	A	G	intergenic_region
NW_005392855.1	81515	G	A	intergenic_region
NW_005392855.1	81722	G	T	intergenic_region
NW_005392855.1	81773	C	T	intergenic_region
NW_005392855.1	97521	G	A	intron_variant,non_coding_transcript_variant
NW_005392855.1	104895	C	T	intron_variant,non_coding_transcript_variant
NW_005392855.1	149044	A	G	intron_variant,non_coding_transcript_variant
NW_005392855.1	149058	C	T	intron_variant,non_coding_transcript_variant
NW_005392855.1	149085	T	C	intron_variant,non_coding_transcript_variant
NW_005392855.1	189753	A	G	intron_variant,non_coding_transcript_variant
NW_005392855.1	189766	G	A	intron_variant,non_coding_transcript_variant
NW_005392855.1	197411	G	A	intron_variant,non_coding_transcript_variant
NW_005392855.1	221395	A	T	intron_variant,non_coding_transcript_variant
NW_005392855.1	237601	C	T	intergenic_region
NW_005392855.1	257012	T	A	intergenic_region
NW_005392855.1	257317	T	C	intergenic_region
NW_005392855.1	272013	C	T	intergenic_region
NW_005392855.1	272061	T	C	intergenic_region
NW_005392855.1	279343	A	C	intergenic_region
NW_005392855.1	279414	C	G	intergenic_region
NW_005392855.1	279447	T	G	intergenic_region
NW_005392855.1	279456	T	C	intergenic_region
NW_005392855.1	282563	C	T	intergenic_region
NW_005392855.1	292947	T	C	intergenic_region
NW_005392855.1	295410	C	A	intergenic_region
NW_005392855.1	313347	C	A	intergenic_region
NW_005392855.1	326546	G	T	intergenic_region
NW_005392855.1	341073	C	T	intergenic_region
NW_005392855.1	341106	G	A	intergenic_region
NW_005392855.1	341248	T	A	intergenic_region
NW_005392855.1	341249	A	T	intergenic_region
NW_005392855.1	348241	C	A	intergenic_region
NW_005392855.1	348250	T	C	intergenic_region
NW_005392855.1	348358	A	G	intergenic_region
NW_005392855.1	348364	T	C	intergenic_region
NW_005392855.1	348370	G	A	intergenic_region
NW_005392855.1	348374	A	G	intergenic_region
NW_005392855.1	348420	G	A	intergenic_region
NW_005392855.1	348427	G	C	intergenic_region
NW_005392855.1	348437	T	C	intergenic_region
NW_005392855.1	348439	C	T	intergenic_region
NW_005392855.1	436954	T	C	intergenic_region
NW_005392855.1	515197	C	T	intergenic_region
NW_005392855.1	527249	C	T	intergenic_region
NW_005392855.1	532467	T	A	intergenic_region
NW_005392855.1	560930	G	A	intergenic_region
NW_005392855.1	560967	G	A	intergenic_region
NW_005392855.1	561060	C	T	intergenic_region
NW_005392855.1	564378	C	T	intergenic_region
NW_005392855.1	564392	C	A	intergenic_region
NW_005392855.1	564402	G	A	intergenic_region
NW_005392855.1	566521	G	A	intergenic_region
NW_005392855.1	566534	G	A	intergenic_region
NW_005392855.1	573954	G	A	intergenic_region
NW_005392855.1	573965	A	G	intergenic_region
NW_005392855.1	574102	G	A	intergenic_region
NW_005392855.1	574771	G	A	intergenic_region
NW_005392855.1	592667	C	G	intergenic_region
NW_005392855.1	598413	G	A	intergenic_region
NW_005392855.1	598516	G	A	intergenic_region
NW_005392855.1	608976	T	C	intergenic_region
NW_005392855.1	608977	G	A	intergenic_region
NW_005392855.1	643890	C	G	intergenic_region
NW_005392855.1	680492	A	C	intergenic_region
NW_005392855.1	683498	G	A	intergenic_region
NW_005392855.1	683505	A	G	intergenic_region
NW_005392855.1	683529	C	A	intergenic_region
NW_005392855.1	683571	T	C	intergenic_region
NW_005392855.1	711474	A	G	intergenic_region
NW_005392855.1	731396	G	A	intergenic_region
NW_005392855.1	731403	G	A	intergenic_region
NW_005392855.1	731416	G	C	intergenic_region
NW_005392855.1	731468	C	G	intergenic_region
NW_005392855.1	731472	A	G	intergenic_region
NW_005392855.1	731513	T	C	intergenic_region
NW_005392855.1	731554	A	G	intergenic_region
NW_005392855.1	747140	C	T	intergenic_region
NW_005392855.1	780174	A	C	intergenic_region
NW_005392855.1	782479	T	C	intergenic_region
NW_005392855.1	782480	T	A	intergenic_region
NW_005392855.1	782498	G	T	intergenic_region
NW_005392855.1	782540	C	T	intergenic_region
NW_005392855.1	782541	A	G	intergenic_region
NW_005392855.1	785468	G	A	intergenic_region
NW_005392855.1	828797	A	G	intergenic_region
NW_005392855.1	828916	C	G	intergenic_region
NW_005392855.1	828989	G	T	intergenic_region
NW_005392855.1	829092	G	A	intergenic_region
NW_005392855.1	829125	C	A	intergenic_region
NW_005392855.1	847113	A	G	intergenic_region
NW_005392855.1	847142	A	G	intergenic_region
NW_005392855.1	847206	G	A	intergenic_region
NW_005392855.1	847231	C	T	intergenic_region
NW_005392855.1	847233	A	G	intergenic_region
NW_005392855.1	847262	T	A	intergenic_region
NW_005392855.1	847318	T	C	intergenic_region
NW_005392855.1	857715	G	A	intergenic_region
NW_005392855.1	857734	A	G	intergenic_region
NW_005392855.1	857738	T	C	intergenic_region
NW_005392855.1	857901	C	T	intergenic_region
NW_005392856.1	5180	T	C	intergenic_region
NW_005392856.1	5231	G	A	intergenic_region
NW_005392856.1	5361	C	T	intergenic_region
NW_005392856.1	7518	T	A	intergenic_region
NW_005392856.1	7522	T	A	intergenic_region
NW_005392856.1	7555	C	G,T	intergenic_region
NW_005392856.1	8445	A	G	intergenic_region
NW_005392856.1	8472	G	C	intergenic_region
NW_005392856.1	67239	G	A	intron_variant,non_coding_transcript_variant
NW_005392856.1	67303	T	C	intron_variant,non_coding_transcript_variant
NW_005392856.1	67420	G	A	intron_variant,non_coding_transcript_variant
NW_005392856.1	74123	C	T	intron_variant,non_coding_transcript_variant
NW_005392856.1	84101	G	T	intron_variant,non_coding_transcript_variant
NW_005392856.1	98478	T	A	intron_variant,non_coding_transcript_variant
NW_005392856.1	118454	T	C	intron_variant,non_coding_transcript_variant
NW_005392856.1	132033	G	A	intron_variant,non_coding_transcript_variant
NW_005392856.1	135140	G	A	intron_variant,non_coding_transcript_variant
NW_005392856.1	135155	C	A	intron_variant,non_coding_transcript_variant
NW_005392856.1	135209	A	C	intron_variant,non_coding_transcript_variant
NW_005392856.1	135311	G	T	intron_variant,non_coding_transcript_variant
NW_005392856.1	145356	T	C	intron_variant,non_coding_transcript_variant
NW_005392856.1	145491	G	A	intron_variant,non_coding_transcript_variant
NW_005392856.1	158465	T	C	intron_variant,non_coding_transcript_variant
NW_005392856.1	162685	G	A	upstream_gene_variant,intron_variant,non_coding_transcript_variant
NW_005392856.1	164214	C	T	upstream_gene_variant,downstream_gene_variant,intergenic_region
NW_005392856.1	164239	G	T	upstream_gene_variant,downstream_gene_variant,intergenic_region
NW_005392856.1	165183	T	C	upstream_gene_variant,downstream_gene_variant,intergenic_region
NW_005392856.1	165185	A	T	upstream_gene_variant,downstream_gene_variant,intergenic_region
NW_005392856.1	166697	C	T	upstream_gene_variant,downstream_gene_variant,intergenic_region
NW_005392856.1	166762	C	A	upstream_gene_variant,downstream_gene_variant,intergenic_region
NW_005392856.1	166836	A	T	upstream_gene_variant,downstream_gene_variant,intergenic_region
NW_005392856.1	186990	G	A	upstream_gene_variant,downstream_gene_variant,intron_variant,non_coding_transcript_variant
NW_005392856.1	187021	A	G	upstream_gene_variant,downstream_gene_variant,intron_variant,non_coding_transcript_variant
NW_005392856.1	210267	T	C	upstream_gene_variant,downstream_gene_variant,intron_variant,non_coding_transcript_variant
NW_005392856.1	221603	T	A	upstream_gene_variant,intergenic_region
NW_005392856.1	244285	C	T	downstream_gene_variant,intron_variant,non_coding_transcript_variant
NW_005392856.1	280976	G	A	intergenic_region
NW_005392856.1	281432	G	A	intergenic_region
NW_005392856.1	293324	G	A	upstream_gene_variant,downstream_gene_variant,intergenic_region
NW_005392856.1	293345	T	C	upstream_gene_variant,downstream_gene_variant,intergenic_region
NW_005392856.1	293442	A	C	upstream_gene_variant,downstream_gene_variant,intergenic_region
NW_005392856.1	325761	G	A	upstream_gene_variant,downstream_gene_variant,intergenic_region
NW_005392856.1	325810	G	A	upstream_gene_variant,downstream_gene_variant,intergenic_region
NW_005392856.1	325877	G	A	upstream_gene_variant,downstream_gene_variant,intergenic_region
NW_005392856.1	333384	T	G	intron_variant,non_coding_transcript_variant
NW_005392856.1	333406	T	C	intron_variant,non_coding_transcript_variant
NW_005392856.1	336292	C	A	intron_variant,non_coding_transcript_variant
NW_005392856.1	336354	A	G	intron_variant,non_coding_transcript_variant
NW_005392856.1	336404	T	G	intron_variant,non_coding_transcript_variant
NW_005392856.1	336405	G	A	intron_variant,non_coding_transcript_variant
NW_005392856.1	336668	A	G	intron_variant,non_coding_transcript_variant
NW_005392856.1	345794	G	T	intron_variant,non_coding_transcript_variant
NW_005392856.1	360655	C	T	upstream_gene_variant,downstream_gene_variant,intron_variant,non_coding_transcript_variant
NW_005392856.1	360662	A	G	upstream_gene_variant,downstream_gene_variant,intron_variant,non_coding_transcript_variant
NW_005392856.1	360672	T	C	upstream_gene_variant,downstream_gene_variant,intron_variant,non_coding_transcript_variant
NW_005392856.1	360733	C	T	upstream_gene_variant,downstream_gene_variant,intron_variant,non_coding_transcript_variant
NW_005392856.1	360784	C	T	upstream_gene_variant,downstream_gene_variant,intron_variant,non_coding_transcript_variant
NW_005392856.1	360790	G	A	upstream_gene_variant,downstream_gene_variant,intron_variant,non_coding_transcript_variant
NW_005392856.1	390359	A	G	downstream_gene_variant,intergenic_region
NW_005392856.1	390389	T	A	downstream_gene_variant,intergenic_region
NW_005392856.1	396722	C	G	upstream_gene_variant,downstream_gene_variant,intergenic_region
NW_005392856.1	396724	C	T	upstream_gene_variant,downstream_gene_variant,intergenic_region
NW_005392856.1	396875	T	C	upstream_gene_variant,downstream_gene_variant,intergenic_region
NW_005392856.1	397860	T	G	upstream_gene_variant,downstream_gene_variant,intergenic_region
NW_005392856.1	397931	T	C	upstream_gene_variant,downstream_gene_variant,intergenic_region
NW_005392856.1	397936	G	T	upstream_gene_variant,downstream_gene_variant,intergenic_region
NW_005392856.1	398005	C	T	upstream_gene_variant,downstream_gene_variant,intergenic_region
NW_005392856.1	398113	T	C	upstream_gene_variant,downstream_gene_variant,intergenic_region
NW_005392856.1	398258	T	C	upstream_gene_variant,downstream_gene_variant,intergenic_region
NW_005392856.1	402690	T	C	upstream_gene_variant,intron_variant,non_coding_transcript_variant
NW_005392856.1	402723	T	A	upstream_gene_variant,intron_variant,non_coding_transcript_variant
NW_005392856.1	404552	C	T	upstream_gene_variant,intron_variant,non_coding_transcript_variant
NW_005392856.1	404568	C	G	upstream_gene_variant,intron_variant,non_coding_transcript_variant
NW_005392856.1	404569	C	A	upstream_gene_variant,intron_variant,non_coding_transcript_variant
NW_005392856.1	404763	A	C	upstream_gene_variant,intron_variant,non_coding_transcript_variant
NW_005392856.1	404817	C	T	upstream_gene_variant,intron_variant,non_coding_transcript_variant
NW_005392856.1	409375	C	T	upstream_gene_variant,downstream_gene_variant,intron_variant,non_coding_transcript_variant
NW_005392856.1	409674	C	G	splice_region_variant&intron_variant,upstream_gene_variant,downstream_gene_variant,non_coding_transcript_variant
NW_005392856.1	418516	C	G	upstream_gene_variant,downstream_gene_variant,intron_variant,non_coding_transcript_variant
NW_005392856.1	427718	A	C	intron_variant,non_coding_transcript_variant
NW_005392856.1	429561	C	G	intron_variant,non_coding_transcript_variant
NW_005392856.1	429746	A	T	intron_variant,non_coding_transcript_variant
NW_005392856.1	429784	G	A	upstream_gene_variant,downstream_gene_variant,intron_variant,non_coding_transcript_variant
NW_005392856.1	431687	A	C	upstream_gene_variant,downstream_gene_variant,intergenic_region
NW_005392856.1	431741	C	T	upstream_gene_variant,downstream_gene_variant,intergenic_region
NW_005392856.1	445747	G	T	intron_variant,non_coding_transcript_variant
NW_005392856.1	445950	A	G	intron_variant,non_coding_transcript_variant
NW_005392856.1	459642	A	G	upstream_gene_variant,intergenic_region
NW_005392856.1	459778	G	A	upstream_gene_variant,intergenic_region
NW_005392856.1	459824	C	T	upstream_gene_variant,downstream_gene_variant,intergenic_region
NW_005392856.1	464069	G	A	upstream_gene_variant,downstream_gene_variant,intergenic_region
NW_005392856.1	467181	C	T	synonymous_variant,downstream_gene_variant,non_coding_transcript_variant
NW_005392856.1	467236	T	C	downstream_gene_variant,intron_variant,non_coding_transcript_variant
NW_005392856.1	467304	C	T	downstream_gene_variant,intron_variant,non_coding_transcript_variant
NW_005392856.1	467318	T	G	downstream_gene_variant,intron_variant,non_coding_transcript_variant
NW_005392856.1	467441	T	A	downstream_gene_variant,intron_variant,non_coding_transcript_variant
NW_005392856.1	467470	T	A	downstream_gene_variant,intron_variant,non_coding_transcript_variant
NW_005392856.1	468675	A	C	downstream_gene_variant,intron_variant,non_coding_transcript_variant
NW_005392856.1	468749	T	G	downstream_gene_variant,intron_variant,non_coding_transcript_variant
NW_005392856.1	468761	T	A	downstream_gene_variant,intron_variant,non_coding_transcript_variant
NW_005392856.1	468765	T	A	downstream_gene_variant,intron_variant,non_coding_transcript_variant
NW_005392856.1	468769	C	A	downstream_gene_variant,intron_variant,non_coding_transcript_variant
NW_005392856.1	468773	T	A	downstream_gene_variant,intron_variant,non_coding_transcript_variant
NW_005392856.1	468780	T	A	downstream_gene_variant,intron_variant,non_coding_transcript_variant
NW_005392856.1	468784	T	A	downstream_gene_variant,intron_variant,non_coding_transcript_variant
NW_005392856.1	484001	G	T	intron_variant,non_coding_transcript_variant
NW_005392856.1	500398	A	G	intergenic_region
NW_005392856.1	506658	G	T	intergenic_region
NW_005392856.1	506660	C	T	intergenic_region
NW_005392856.1	506662	G	T	intergenic_region
NW_005392856.1	506665	A	T	intergenic_region
NW_005392856.1	506666	C	T	intergenic_region
NW_005392856.1	506671	C	T	intergenic_region
NW_005392856.1	506675	G	T	intergenic_region
NW_005392856.1	506678	G	T	intergenic_region
NW_005392856.1	506679	C	T	intergenic_region
NW_005392856.1	506681	G	T	intergenic_region
NW_005392856.1	506682	C	T	intergenic_region
NW_005392856.1	506687	A	C	intergenic_region
NW_005392856.1	506693	C	T	intergenic_region
NW_005392856.1	506730	A	C	intergenic_region
NW_005392856.1	506758	C	T	intergenic_region
NW_005392856.1	506838	C	T	intergenic_region
NW_005392856.1	507324	G	A	intergenic_region
NW_005392856.1	507504	T	C	intergenic_region
NW_005392856.1	507578	A	C	intergenic_region
NW_005392856.1	512122	G	A	intergenic_region
NW_005392856.1	537159	A	T	intron_variant,non_coding_transcript_variant
NW_005392856.1	537183	T	C	intron_variant,non_coding_transcript_variant
NW_005392856.1	549028	G	A	intron_variant,non_coding_transcript_variant
NW_005392856.1	549033	A	G	intron_variant,non_coding_transcript_variant
NW_005392856.1	549138	G	A	synonymous_variant,non_coding_transcript_variant
NW_005392856.1	559868	G	T	intergenic_region
NW_005392856.1	559954	A	G	intergenic_region
NW_005392856.1	560029	T	C	intergenic_region
NW_005392856.1	560095	T	A	intergenic_region
NW_005392856.1	560100	C	T	intergenic_region
NW_005392856.1	566384	T	A	upstream_gene_variant,downstream_gene_variant,intergenic_region
NW_005392856.1	566500	A	G	upstream_gene_variant,downstream_gene_variant,intergenic_region
NW_005392856.1	571175	G	A	intron_variant,non_coding_transcript_variant
NW_005392856.1	575525	T	C	intron_variant,non_coding_transcript_variant
NW_005392856.1	581388	T	C	intron_variant,non_coding_transcript_variant
NW_005392856.1	581593	C	T	intron_variant,non_coding_transcript_variant
NW_005392856.1	587299	T	C	intron_variant,non_coding_transcript_variant
NW_005392856.1	615849	C	G	intergenic_region
NW_005392856.1	615998	T	C	intergenic_region
NW_005392856.1	616010	A	T	intergenic_region
NW_005392856.1	616032	T	C	intergenic_region
NW_005392856.1	660738	A	C	upstream_gene_variant,intergenic_region
NW_005392856.1	660739	C	T	upstream_gene_variant,intergenic_region
NW_005392856.1	667585	A	G	upstream_gene_variant,downstream_gene_variant,intergenic_region
NW_005392856.1	694931	A	T	intergenic_region
NW_005392856.1	696573	T	A	intergenic_region
NW_005392856.1	696602	C	T	intergenic_region
NW_005392856.1	708689	G	C	intron_variant,non_coding_transcript_variant
NW_005392856.1	708900	G	A	intron_variant,non_coding_transcript_variant
NW_005392856.1	708956	C	T	intron_variant,non_coding_transcript_variant
NW_005392856.1	794832	A	G	upstream_gene_variant,downstream_gene_variant,intergenic_region
NW_005392856.1	807981	C	T	intergenic_region
NW_005392856.1	808005	A	T	intergenic_region
NW_005392856.1	808533	G	C	intergenic_region
NW_005392856.1	852313	C	T	intron_variant,non_coding_transcript_variant
NW_005392856.1	858454	C	T	upstream_gene_variant,downstream_gene_variant,intergenic_region
NW_005392856.1	868310	C	T	upstream_gene_variant,downstream_gene_variant,intron_variant,non_coding_transcript_variant
NW_005392856.1	868408	C	G	upstream_gene_variant,downstream_gene_variant,intron_variant,non_coding_transcript_variant
NW_005392857.1	20447	C	G	intergenic_region
NW_005392857.1	20567	T	C	intergenic_region
NW_005392857.1	20618	G	A	intergenic_region
NW_005392857.1	20624	T	C	intergenic_region
NW_005392857.1	20641	G	A	intergenic_region
NW_005392857.1	20838	A	T	intergenic_region
NW_005392857.1	22590	A	G	intergenic_region
NW_005392857.1	22767	G	A	intergenic_region
NW_005392857.1	22859	G	A	intergenic_region
NW_005392857.1	23198	C	T	intergenic_region
NW_005392857.1	40856	C	T	intergenic_region
NW_005392857.1	40919	T	C	intergenic_region
NW_005392857.1	40923	T	C	intergenic_region
NW_005392857.1	41149	C	A	intergenic_region
NW_005392857.1	41186	C	T	intergenic_region
NW_005392857.1	41259	A	G	intergenic_region
NW_005392857.1	41293	G	C	intergenic_region
NW_005392857.1	41320	A	C	intergenic_region
NW_005392857.1	53972	T	C	intergenic_region
NW_005392857.1	53977	T	C	intergenic_region
NW_005392857.1	53978	C	A	intergenic_region
NW_005392857.1	53985	C	T	intergenic_region
NW_005392857.1	53987	T	C	intergenic_region
NW_005392857.1	53988	G	A	intergenic_region
NW_005392857.1	53996	C	G	intergenic_region
NW_005392857.1	54009	C	T	intergenic_region
NW_005392857.1	54185	C	T	intergenic_region
NW_005392857.1	55355	C	T	intergenic_region
NW_005392857.1	65793	G	T	intron_variant,non_coding_transcript_variant
NW_005392857.1	65810	T	C	intron_variant,non_coding_transcript_variant
NW_005392857.1	79404	T	C	intergenic_region
NW_005392857.1	79416	T	C	intergenic_region
NW_005392857.1	79417	T	C	intergenic_region
NW_005392857.1	79449	T	C	intergenic_region
NW_005392857.1	79475	A	C	intergenic_region
NW_005392857.1	97206	C	T	intergenic_region
NW_005392857.1	105279	A	T	upstream_gene_variant,downstream_gene_variant,intergenic_region
NW_005392857.1	147275	G	A	intergenic_region
NW_005392857.1	170037	G	T	intergenic_region
NW_005392857.1	170065	T	C	intergenic_region
NW_005392857.1	174532	T	C	intergenic_region
NW_005392857.1	175936	T	A	intergenic_region
NW_005392857.1	229179	T	C	intergenic_region
NW_005392857.1	229273	T	G	intergenic_region
NW_005392857.1	229275	G	T	intergenic_region
NW_005392857.1	229284	C	T	intergenic_region
NW_005392857.1	240497	A	G	upstream_gene_variant,downstream_gene_variant,intergenic_region
NW_005392857.1	247806	C	T	intergenic_region
NW_005392857.1	253889	C	T	intergenic_region
NW_005392857.1	253913	C	T	intergenic_region
NW_005392857.1	253915	A	G	intergenic_region
NW_005392857.1	284697	A	T	intergenic_region
NW_005392857.1	288278	G	A	intergenic_region
NW_005392857.1	288375	G	T	intergenic_region
NW_005392857.1	288389	A	T	intergenic_region
NW_005392857.1	288398	G	A	intergenic_region
NW_005392857.1	288407	C	G	intergenic_region
NW_005392857.1	288437	C	A	intergenic_region
NW_005392857.1	288438	A	G	intergenic_region
NW_005392857.1	302729	G	A	intergenic_region
NW_005392857.1	302737	A	G	intergenic_region
NW_005392857.1	302740	C	G	intergenic_region
NW_005392857.1	307899	G	T	intergenic_region
NW_005392857.1	308052	T	C	intergenic_region
NW_005392857.1	312924	G	A	intergenic_region
NW_005392858.1	29566	A	T	intergenic_region
NW_005392858.1	29624	T	G	intergenic_region
NW_005392858.1	55456	C	T	intergenic_region
NW_005392858.1	55499	G	A	intergenic_region
NW_005392858.1	65591	C	T	intergenic_region
NW_005392858.1	65628	C	T	intergenic_region
NW_005392858.1	65633	G	A	intergenic_region
NW_005392858.1	65836	C	T	intergenic_region
NW_005392858.1	65856	T	C	intergenic_region
NW_005392858.1	66160	C	T	intergenic_region
NW_005392858.1	79518	T	C	intergenic_region
NW_005392858.1	88019	T	C	intergenic_region
NW_005392858.1	88211	C	T	intergenic_region
NW_005392858.1	88226	T	C	intergenic_region
NW_005392858.1	91117	A	T	intergenic_region
NW_005392858.1	91135	G	A	intergenic_region
NW_005392858.1	109794	G	A	intergenic_region
NW_005392858.1	118716	C	T	intergenic_region
NW_005392858.1	146532	C	T	intergenic_region
NW_005392858.1	146569	G	T	intergenic_region
NW_005392858.1	161415	A	G	intergenic_region
NW_005392858.1	161620	A	G	intergenic_region
NW_005392858.1	170867	T	C	intergenic_region
NW_005392858.1	170889	C	A	intergenic_region
NW_005392858.1	172911	G	T	intergenic_region
NW_005392858.1	172928	T	C	intergenic_region
NW_005392858.1	174736	A	T	intergenic_region
NW_005392858.1	174749	T	C	intergenic_region
NW_005392858.1	174907	G	A	intergenic_region
NW_005392858.1	174957	G	T	intergenic_region
NW_005392858.1	174996	C	T	intergenic_region
NW_005392858.1	179719	T	G	intergenic_region
NW_005392858.1	179724	A	C	intergenic_region
NW_005392858.1	184717	T	C	intergenic_region
NW_005392858.1	189682	G	A	intergenic_region
NW_005392858.1	192755	T	C	intergenic_region
NW_005392858.1	197121	A	G	intergenic_region
NW_005392858.1	197135	G	A	intergenic_region
NW_005392858.1	197202	A	C	intergenic_region
NW_005392858.1	197271	C	G	intergenic_region
NW_005392858.1	228354	A	G	intergenic_region
NW_005392858.1	228408	T	G	intergenic_region
NW_005392858.1	228432	A	G	intergenic_region
NW_005392858.1	230659	C	G	intergenic_region
NW_005392858.1	230753	C	T	intergenic_region
NW_005392858.1	239720	T	C	intergenic_region
NW_005392858.1	239999	G	A	intergenic_region
NW_005392858.1	241058	G	C	intergenic_region
NW_005392858.1	241100	T	C	intergenic_region
NW_005392858.1	241296	A	G	intergenic_region
NW_005392858.1	241301	A	C	intergenic_region
NW_005392858.1	245171	T	G	intergenic_region
NW_005392858.1	279708	G	A	intergenic_region
NW_005392858.1	279717	T	C	intergenic_region
NW_005392858.1	279867	G	T	intergenic_region
NW_005392858.1	279885	G	A	intergenic_region
NW_005392858.1	279903	C	T	intergenic_region
NW_005392858.1	279914	C	T	intergenic_region
NW_005392858.1	279989	T	C	intergenic_region
NW_005392858.1	279995	G	A	intergenic_region
NW_005392858.1	280014	C	T	intergenic_region
NW_005392858.1	283300	G	T	intergenic_region
NW_005392858.1	283303	C	G	intergenic_region
NW_005392858.1	294423	A	C	intergenic_region
NW_005392858.1	298315	T	C	intergenic_region
NW_005392858.1	298407	T	C	intergenic_region
NW_005392858.1	298788	A	G	intergenic_region
NW_005392858.1	301329	G	T	intergenic_region
NW_005392858.1	301334	C	T	intergenic_region
NW_005392858.1	301412	C	T	intergenic_region
NW_005392858.1	301425	C	T	intergenic_region
NW_005392858.1	301441	A	G	intergenic_region
NW_005392858.1	301470	G	C	intergenic_region
NW_005392858.1	305441	C	T	intergenic_region
NW_005392858.1	305515	A	C	intergenic_region
NW_005392858.1	305950	C	A	intergenic_region
NW_005392858.1	311245	A	G	intergenic_region
NW_005392858.1	311387	C	A	intergenic_region
NW_005392858.1	312733	T	A	intergenic_region
NW_005392858.1	314205	G	A	intergenic_region
NW_005392858.1	314380	G	A	intergenic_region
NW_005392858.1	316668	C	G	intergenic_region
NW_005392858.1	316730	A	G	intergenic_region
NW_005392858.1	321259	C	T	intergenic_region
NW_005392858.1	339315	T	C	intergenic_region
NW_005392858.1	339401	C	A	intergenic_region
NW_005392858.1	339578	C	T	intergenic_region
NW_005392858.1	339579	A	G	intergenic_region
NW_005392858.1	339666	T	C	intergenic_region
NW_005392858.1	340282	G	A	intergenic_region
NW_005392858.1	340318	G	T	intergenic_region
NW_005392858.1	340511	C	T	intergenic_region
NW_005392858.1	342544	A	G	intergenic_region
NW_005392858.1	342546	C	T	intergenic_region
NW_005392858.1	342916	T	C	intergenic_region
NW_005392858.1	342963	C	G	intergenic_region
NW_005392858.1	384721	A	G	intergenic_region
NW_005392858.1	384733	C	T	intergenic_region
NW_005392858.1	384862	T	C	intergenic_region
NW_005392858.1	384894	G	C	intergenic_region
NW_005392858.1	397474	T	A	intergenic_region
NW_005392858.1	398904	C	T	intergenic_region
NW_005392858.1	398909	G	A	intergenic_region
NW_005392858.1	399078	G	A	intergenic_region
NW_005392858.1	402013	C	G	intergenic_region
NW_005392858.1	402171	G	A	intergenic_region
NW_005392858.1	407372	G	A	intergenic_region
NW_005392858.1	411829	G	A	intergenic_region
NW_005392858.1	411831	A	G	intergenic_region
NW_005392858.1	414817	C	T	intergenic_region
NW_005392858.1	414870	A	C	intergenic_region
NW_005392858.1	414877	T	C	intergenic_region
NW_005392858.1	414967	G	T	intergenic_region
NW_005392858.1	414969	A	G	intergenic_region
NW_005392858.1	414974	C	T	intergenic_region
NW_005392858.1	415013	C	T	intergenic_region
NW_005392858.1	419529	A	G	intergenic_region
NW_005392858.1	419557	T	C	intergenic_region
NW_005392858.1	420521	T	C	intergenic_region
NW_005392858.1	420573	G	A	intergenic_region
NW_005392858.1	420595	A	C	intergenic_region
NW_005392858.1	420661	G	A	intergenic_region
NW_005392858.1	424877	A	G	intergenic_region
NW_005392858.1	424992	A	G	intergenic_region
NW_005392858.1	436683	G	A	intergenic_region
NW_005392858.1	436690	G	T	intergenic_region
NW_005392858.1	436706	G	T	intergenic_region
NW_005392858.1	444614	C	T	intergenic_region
NW_005392858.1	456723	T	G	intergenic_region
NW_005392858.1	459512	T	A	intergenic_region
NW_005392858.1	461587	G	A	intergenic_region
NW_005392858.1	463612	T	A	intergenic_region
NW_005392858.1	463624	T	C	intergenic_region
NW_005392858.1	467509	T	G	intergenic_region
NW_005392858.1	467530	A	G	intergenic_region
NW_005392858.1	489176	G	A	intergenic_region
NW_005392858.1	494619	G	T	intergenic_region
NW_005392858.1	518627	C	T	intergenic_region
NW_005392858.1	518685	A	G	intergenic_region
NW_005392858.1	520277	T	C	intergenic_region
NW_005392858.1	520279	A	G	intergenic_region
NW_005392858.1	520327	C	G	intergenic_region
NW_005392858.1	544672	G	A	intergenic_region
NW_005392858.1	544839	T	C	intergenic_region
NW_005392858.1	544848	C	T	intergenic_region
NW_005392858.1	544916	A	G	intergenic_region
NW_005392858.1	544937	A	G	intergenic_region
NW_005392858.1	557051	A	G	intergenic_region
NW_005392858.1	563980	C	T	intergenic_region
NW_005392858.1	564001	A	G	intergenic_region
NW_005392858.1	564310	T	C	intergenic_region
NW_005392858.1	565268	T	C	intergenic_region
NW_005392858.1	565370	C	T	intergenic_region
NW_005392858.1	565371	G	T	intergenic_region
NW_005392858.1	587056	C	T	intergenic_region
NW_005392858.1	587091	G	A	intergenic_region
NW_005392858.1	587093	G	A	intergenic_region
NW_005392858.1	592003	G	A	intergenic_region
NW_005392858.1	598556	C	T	intergenic_region
NW_005392858.1	608006	C	T	intergenic_region
NW_005392858.1	608041	C	A	intergenic_region
NW_005392858.1	608044	C	T	intergenic_region
NW_005392858.1	608186	A	G	intergenic_region
NW_005392858.1	608398	G	A	intergenic_region
NW_005392858.1	618762	G	C	intergenic_region
NW_005392858.1	618771	A	T	intergenic_region
NW_005392858.1	618782	G	A	intergenic_region
NW_005392858.1	619332	A	G	intergenic_region
NW_005392858.1	619361	G	A	intergenic_region
NW_005392858.1	619394	C	T	intergenic_region
NW_005392858.1	649794	T	C	intron_variant,non_coding_transcript_variant
NW_005392858.1	650974	T	C	intron_variant,non_coding_transcript_variant
NW_005392858.1	655340	G	A	intron_variant,non_coding_transcript_variant
NW_005392858.1	655424	C	T	intron_variant,non_coding_transcript_variant
NW_005392858.1	655427	T	A	intron_variant,non_coding_transcript_variant
NW_005392858.1	655531	C	T	intron_variant,non_coding_transcript_variant
NW_005392858.1	655651	T	G	intron_variant,non_coding_transcript_variant
NW_005392858.1	655727	A	G	intron_variant,non_coding_transcript_variant
NW_005392858.1	660780	T	C	intron_variant,non_coding_transcript_variant
NW_005392858.1	660781	G	A	intron_variant,non_coding_transcript_variant
NW_005392858.1	660786	T	C	intron_variant,non_coding_transcript_variant
NW_005392858.1	660811	G	A	intron_variant,non_coding_transcript_variant
NW_005392858.1	660944	T	C	intron_variant,non_coding_transcript_variant
NW_005392858.1	668316	T	C	intron_variant,non_coding_transcript_variant
NW_005392858.1	681064	C	G	intron_variant,non_coding_transcript_variant
NW_005392858.1	681079	G	A	intron_variant,non_coding_transcript_variant
NW_005392858.1	700249	A	G	intron_variant,non_coding_transcript_variant
NW_005392858.1	700277	T	A	intron_variant,non_coding_transcript_variant
NW_005392858.1	700278	C	T	intron_variant,non_coding_transcript_variant
NW_005392858.1	744438	A	G	intron_variant,non_coding_transcript_variant
NW_005392858.1	744716	C	A	intron_variant,non_coding_transcript_variant
NW_005392858.1	780455	T	G	intron_variant,non_coding_transcript_variant
NW_005392858.1	780503	G	A	intron_variant,non_coding_transcript_variant
NW_005392858.1	780504	C	T	intron_variant,non_coding_transcript_variant
NW_005392858.1	780586	G	A	intron_variant,non_coding_transcript_variant
NW_005392858.1	780589	A	G	intron_variant,non_coding_transcript_variant
NW_005392858.1	780603	G	A	intron_variant,non_coding_transcript_variant
NW_005392858.1	780648	G	A	intron_variant,non_coding_transcript_variant
NW_005392858.1	789774	A	G	intron_variant,non_coding_transcript_variant
NW_005392858.1	789856	A	C	intron_variant,non_coding_transcript_variant
NW_005392858.1	789913	G	A	intron_variant,non_coding_transcript_variant
NW_005392858.1	797263	G	A	intron_variant,non_coding_transcript_variant
NW_005392858.1	797295	C	T	intron_variant,non_coding_transcript_variant
NW_005392858.1	797321	T	C	intron_variant,non_coding_transcript_variant
NW_005392858.1	797328	G	A	intron_variant,non_coding_transcript_variant
NW_005392858.1	797334	A	G	intron_variant,non_coding_transcript_variant
NW_005392858.1	797493	C	T	intron_variant,non_coding_transcript_variant
NW_005392858.1	797494	A	G	intron_variant,non_coding_transcript_variant
NW_005392858.1	817671	C	T	intron_variant,non_coding_transcript_variant
NW_005392858.1	817683	T	A	intron_variant,non_coding_transcript_variant
NW_005392858.1	817687	C	T	intron_variant,non_coding_transcript_variant
NW_005392858.1	817732	G	A	intron_variant,non_coding_transcript_variant
NW_005392858.1	817739	A	G	intron_variant,non_coding_transcript_variant
NW_005392858.1	817746	A	G	intron_variant,non_coding_transcript_variant
NW_005392858.1	821529	T	C	intron_variant,non_coding_transcript_variant
NW_005392858.1	821564	G	A	intron_variant,non_coding_transcript_variant
NW_005392858.1	821578	C	T	intron_variant,non_coding_transcript_variant
NW_005392858.1	821589	A	G	intron_variant,non_coding_transcript_variant
NW_005392858.1	827157	G	A	intron_variant,non_coding_transcript_variant
NW_005392858.1	827158	A	T	intron_variant,non_coding_transcript_variant
NW_005392858.1	827167	G	A	intron_variant,non_coding_transcript_variant
NW_005392858.1	827181	G	C	intron_variant,non_coding_transcript_variant
NW_005392858.1	827186	G	A	intron_variant,non_coding_transcript_variant
NW_005392858.1	827187	A	G	intron_variant,non_coding_transcript_variant
NW_005392858.1	827193	C	T	intron_variant,non_coding_transcript_variant
NW_005392858.1	827200	T	A	intron_variant,non_coding_transcript_variant
NW_005392858.1	827205	T	A	intron_variant,non_coding_transcript_variant
NW_005392858.1	827359	T	C	intron_variant,non_coding_transcript_variant
NW_005392858.1	829904	A	G	intron_variant,non_coding_transcript_variant
NW_005392858.1	830226	T	C	intron_variant,non_coding_transcript_variant
NW_005392858.1	830234	T	C	intron_variant,non_coding_transcript_variant
NW_005392858.1	851414	A	G	downstream_gene_variant,intron_variant,non_coding_transcript_variant
NW_005392858.1	851418	C	T	downstream_gene_variant,intron_variant,non_coding_transcript_variant
NW_005392858.1	851419	G	A	downstream_gene_variant,intron_variant,non_coding_transcript_variant
NW_005392858.1	851422	A	G	downstream_gene_variant,intron_variant,non_coding_transcript_variant
NW_005392858.1	851428	C	A	downstream_gene_variant,intron_variant,non_coding_transcript_variant
NW_005392858.1	851429	A	G	downstream_gene_variant,intron_variant,non_coding_transcript_variant
NW_005392858.1	851434	C	T	downstream_gene_variant,intron_variant,non_coding_transcript_variant
NW_005392858.1	851442	T	C	downstream_gene_variant,intron_variant,non_coding_transcript_variant
NW_005392858.1	851443	G	A	downstream_gene_variant,intron_variant,non_coding_transcript_variant
NW_005392858.1	872265	C	T	intron_variant,non_coding_transcript_variant
NW_005392858.1	877152	G	A	intron_variant,non_coding_transcript_variant
NW_005392858.1	877191	T	C	intron_variant,non_coding_transcript_variant
NW_005392858.1	877192	G	A	intron_variant,non_coding_transcript_variant
NW_005392858.1	883348	A	C	intron_variant,non_coding_transcript_variant
NW_005392858.1	894272	T	G	intron_variant,non_coding_transcript_variant
NW_005392858.1	894429	T	C	intron_variant,non_coding_transcript_variant
NW_005392858.1	894435	T	C	intron_variant,non_coding_transcript_variant
NW_005392858.1	925400	A	C	intergenic_region
NW_005392858.1	925433	A	G	intergenic_region
NW_005392858.1	927981	C	T	intergenic_region
NW_005392858.1	928235	C	A	intergenic_region
NW_005392858.1	931633	G	A	intergenic_region
NW_005392858.1	931636	G	A	intergenic_region
NW_005392858.1	931667	T	C	intergenic_region
NW_005392858.1	934997	G	A	intergenic_region
NW_005392858.1	935029	T	G	intergenic_region
NW_005392858.1	935240	G	A	intergenic_region
NW_005392858.1	952110	C	T	intergenic_region
NW_005392858.1	952977	G	A	intergenic_region
NW_005392858.1	958645	A	G	intergenic_region
NW_005392858.1	958666	A	G	intergenic_region
NW_005392858.1	958788	G	A	intergenic_region
NW_005392858.1	958791	G	A	intergenic_region
NW_005392858.1	962409	T	C	intergenic_region
NW_005392858.1	967806	A	C	intergenic_region
NW_005392858.1	967835	A	G	intergenic_region
NW_005392858.1	967885	G	C	intergenic_region
NW_005392858.1	967989	C	A	intergenic_region
NW_005392858.1	968023	T	A	intergenic_region
NW_005392858.1	976219	C	T	intergenic_region
NW_005392858.1	977433	A	G	intergenic_region
NW_005392858.1	989317	A	G	intergenic_region
NW_005392858.1	990673	G	A	intergenic_region
NW_005392858.1	990687	G	A	intergenic_region
NW_005392858.1	990723	C	T	intergenic_region
NW_005392858.1	990731	A	C	intergenic_region
NW_005392858.1	990822	T	G	intergenic_region
NW_005392858.1	990824	G	A	intergenic_region
NW_005392858.1	992542	C	T	intergenic_region
NW_005392858.1	993735	G	A	intergenic_region
NW_005392858.1	997324	G	C	intergenic_region
NW_005392858.1	997381	G	A	intergenic_region
NW_005392858.1	997385	A	G	intergenic_region
NW_005392858.1	997394	A	G	intergenic_region
NW_005392858.1	997443	A	G	intergenic_region
NW_005392858.1	997452	T	C	intergenic_region
NW_005392858.1	1002720	G	T	intergenic_region
NW_005392858.1	1002734	T	C	intergenic_region
NW_005392858.1	1013663	A	C	intergenic_region
NW_005392858.1	1013669	C	T	intergenic_region
NW_005392858.1	1013707	C	T	intergenic_region
NW_005392858.1	1013708	A	G	intergenic_region
NW_005392858.1	1013877	G	A	intergenic_region
NW_005392858.1	1013917	G	T	intergenic_region
NW_005392858.1	1017611	C	T	intergenic_region
NW_005392858.1	1021903	A	C	intergenic_region
NW_005392858.1	1021907	T	C	intergenic_region
NW_005392858.1	1032581	G	T	intergenic_region
NW_005392858.1	1032597	A	G	intergenic_region
NW_005392858.1	1043416	T	C	intergenic_region
NW_005392858.1	1043437	G	A	intergenic_region
NW_005392858.1	1043585	C	G	intergenic_region
NW_005392858.1	1068264	T	C	intergenic_region
NW_005392858.1	1069953	A	T,C	intergenic_region
NW_005392858.1	1069994	C	T	intergenic_region
NW_005392858.1	1073685	A	G	intergenic_region
NW_005392858.1	1073741	A	G	intergenic_region
NW_005392858.1	1073899	A	G	intergenic_region
NW_005392858.1	1073909	G	A	intergenic_region
NW_005392858.1	1073924	G	A	intergenic_region
NW_005392858.1	1073964	C	T	intergenic_region
NW_005392858.1	1074024	T	C	intergenic_region
NW_005392858.1	1074221	G	A	intergenic_region
NW_005392858.1	1074243	T	G	intergenic_region
NW_005392858.1	1075192	G	A	intergenic_region
NW_005392858.1	1075205	C	T	intergenic_region
NW_005392858.1	1075291	C	T	intergenic_region
NW_005392858.1	1076034	T	C	intergenic_region
NW_005392858.1	1076058	C	T	intergenic_region
NW_005392858.1	1076169	A	G	intergenic_region
NW_005392858.1	1076185	C	T	intergenic_region
NW_005392858.1	1076229	G	A	intergenic_region
NW_005392858.1	1076754	A	G	intergenic_region
NW_005392858.1	1076771	A	C	intergenic_region
NW_005392858.1	1089620	A	G	intergenic_region
NW_005392858.1	1090059	G	A	intergenic_region
NW_005392858.1	1090075	T	C	intergenic_region
NW_005392858.1	1091359	T	C	intergenic_region
NW_005392858.1	1095152	A	T	intergenic_region
NW_005392858.1	1095198	T	C	intergenic_region
NW_005392858.1	1095365	C	T	intergenic_region
NW_005392858.1	1095397	C	T	intergenic_region
NW_005392858.1	1117871	G	A	intergenic_region
NW_005392858.1	1117978	C	G	intergenic_region
NW_005392858.1	1146672	T	A	intergenic_region
NW_005392858.1	1146673	T	A	intergenic_region
NW_005392858.1	1155158	C	T	intergenic_region
NW_005392858.1	1162360	G	A	intergenic_region
NW_005392858.1	1162852	C	T	intergenic_region
NW_005392858.1	1163067	A	G	intergenic_region
NW_005392858.1	1163185	C	T	intergenic_region
NW_005392858.1	1163214	G	C	intergenic_region
NW_005392858.1	1181214	A	G	intergenic_region
NW_005392858.1	1181338	C	T	intergenic_region
NW_005392858.1	1181339	G	C	intergenic_region
NW_005392858.1	1181380	A	G	intergenic_region
NW_005392858.1	1182518	A	T	intergenic_region
NW_005392858.1	1182520	A	T	intergenic_region
NW_005392858.1	1194227	C	T	intergenic_region
NW_005392858.1	1194241	T	C	intergenic_region
NW_005392858.1	1194274	C	T	intergenic_region
NW_005392858.1	1194358	G	A	intergenic_region
NW_005392858.1	1213823	A	G	intergenic_region
NW_005392858.1	1213850	G	A	intergenic_region
NW_005392858.1	1213857	T	C	intergenic_region
NW_005392858.1	1213955	A	G	intergenic_region
NW_005392858.1	1215797	C	A	intergenic_region
NW_005392858.1	1215806	C	T	intergenic_region
NW_005392858.1	1215840	A	G	intergenic_region
NW_005392858.1	1225152	G	A	intergenic_region
NW_005392858.1	1225934	G	A	intergenic_region
NW_005392858.1	1231941	T	A	upstream_gene_variant,intergenic_region
NW_005392858.1	1236412	G	A	upstream_gene_variant,intergenic_region
NW_005392858.1	1236427	C	A	upstream_gene_variant,intergenic_region
NW_005392858.1	1238481	G	C	intergenic_region
NW_005392858.1	1238661	T	C	intergenic_region
NW_005392858.1	1239923	G	T	intergenic_region
NW_005392858.1	1240076	G	A	intergenic_region
NW_005392858.1	1243163	C	T	intergenic_region
NW_005392858.1	1243319	T	C	intergenic_region
NW_005392858.1	1251754	A	G	intron_variant,non_coding_transcript_variant
NW_005392858.1	1259851	G	A	intron_variant,non_coding_transcript_variant
NW_005392858.1	1271166	A	G	intron_variant,non_coding_transcript_variant
NW_005392858.1	1298769	C	T	intron_variant,non_coding_transcript_variant
NW_005392858.1	1298890	T	C	intron_variant,non_coding_transcript_variant
NW_005392858.1	1302197	T	C	intron_variant,non_coding_transcript_variant
NW_005392858.1	1302327	C	T	intron_variant,non_coding_transcript_variant
NW_005392858.1	1302335	C	T	intron_variant,non_coding_transcript_variant
NW_005392858.1	1302345	G	A	intron_variant,non_coding_transcript_variant
NW_005392858.1	1302378	G	A	intron_variant,non_coding_transcript_variant
NW_005392858.1	1303148	T	A	intron_variant,non_coding_transcript_variant
NW_005392858.1	1305458	G	A	intron_variant,non_coding_transcript_variant
NW_005392858.1	1305536	T	G	intron_variant,non_coding_transcript_variant
NW_005392858.1	1305547	T	C	intron_variant,non_coding_transcript_variant
NW_005392858.1	1307026	C	T	intron_variant,non_coding_transcript_variant
NW_005392858.1	1307269	C	T	intron_variant,non_coding_transcript_variant
NW_005392858.1	1318353	A	G	intron_variant,non_coding_transcript_variant
NW_005392858.1	1318469	G	A	intron_variant,non_coding_transcript_variant
NW_005392858.1	1318539	G	A	intron_variant,non_coding_transcript_variant
NW_005392858.1	1319157	T	C	intron_variant,non_coding_transcript_variant
NW_005392858.1	1319210	A	G	intron_variant,non_coding_transcript_variant
NW_005392858.1	1319306	A	G	intron_variant,non_coding_transcript_variant
NW_005392858.1	1319308	G	A	intron_variant,non_coding_transcript_variant
NW_005392858.1	1319331	G	A	intron_variant,non_coding_transcript_variant
NW_005392858.1	1319336	C	T	intron_variant,non_coding_transcript_variant
NW_005392858.1	1319340	T	A	intron_variant,non_coding_transcript_variant
NW_005392858.1	1319356	G	C	intron_variant,non_coding_transcript_variant
NW_005392858.1	1319370	T	G	intron_variant,non_coding_transcript_variant
NW_005392858.1	1360828	A	G	intron_variant,non_coding_transcript_variant
NW_005392858.1	1360845	T	C	intron_variant,non_coding_transcript_variant
NW_005392858.1	1360880	A	G	intron_variant,non_coding_transcript_variant
NW_005392858.1	1361050	T	G	intron_variant,non_coding_transcript_variant
NW_005392858.1	1361078	A	G	intron_variant,non_coding_transcript_variant
NW_005392858.1	1372001	C	G	intron_variant,non_coding_transcript_variant
NW_005392858.1	1372082	G	T	intron_variant,non_coding_transcript_variant
NW_005392858.1	1372329	G	A	intron_variant,non_coding_transcript_variant
NW_005392858.1	1413605	G	A	intron_variant,non_coding_transcript_variant
NW_005392858.1	1413777	T	A	intron_variant,non_coding_transcript_variant
NW_005392858.1	1413793	C	G	intron_variant,non_coding_transcript_variant
NW_005392858.1	1432342	A	G	intron_variant,non_coding_transcript_variant
NW_005392858.1	1432368	C	T	intron_variant,non_coding_transcript_variant
NW_005392858.1	1445644	G	C	intron_variant,non_coding_transcript_variant
NW_005392858.1	1445652	G	A	intron_variant,non_coding_transcript_variant
NW_005392858.1	1445748	C	T	intron_variant,non_coding_transcript_variant
NW_005392858.1	1454049	G	A	synonymous_variant,non_coding_transcript_variant
NW_005392858.1	1511052	T	A	intergenic_region
NW_005392858.1	1532371	C	T	intergenic_region
NW_005392858.1	1541228	T	C	intergenic_region
NW_005392858.1	1541292	C	T	intergenic_region
NW_005392858.1	1541304	A	C	intergenic_region
NW_005392858.1	1557874	T	C	upstream_gene_variant,intergenic_region
NW_005392858.1	1558033	G	A	upstream_gene_variant,intergenic_region
NW_005392858.1	1558078	T	C	upstream_gene_variant,intergenic_region
NW_005392858.1	1558088	C	T	upstream_gene_variant,intergenic_region
NW_005392858.1	1572693	G	C	intron_variant,non_coding_transcript_variant
NW_005392858.1	1574475	C	G	intron_variant,non_coding_transcript_variant
NW_005392858.1	1592622	C	G	intergenic_region
NW_005392858.1	1592630	G	A	intergenic_region
NW_005392858.1	1592676	G	A	intergenic_region
NW_005392858.1	1592706	T	G	intergenic_region
NW_005392858.1	1593951	G	A	intergenic_region
NW_005392858.1	1594067	C	T	intergenic_region
NW_005392858.1	1594078	C	T	intergenic_region
NW_005392858.1	1594104	G	A	intergenic_region
NW_005392858.1	1594243	T	C	intergenic_region
NW_005392858.1	1605133	G	C	intergenic_region
NW_005392858.1	1609798	A	C	intergenic_region
NW_005392858.1	1609821	G	A	intergenic_region
NW_005392858.1	1609867	C	T	intergenic_region
NW_005392858.1	1609930	C	T	intergenic_region
NW_005392858.1	1609933	T	C	intergenic_region
NW_005392858.1	1609960	T	C	intergenic_region
NW_005392858.1	1609969	A	T	intergenic_region
NW_005392858.1	1609979	C	T	intergenic_region
NW_005392858.1	1609986	G	A	intergenic_region
NW_005392858.1	1611333	C	T	intergenic_region
NW_005392858.1	1611339	T	C	intergenic_region
NW_005392858.1	1611340	G	A	intergenic_region
NW_005392858.1	1611399	C	T	intergenic_region
NW_005392858.1	1611585	G	C	intergenic_region
NW_005392858.1	1623167	A	G	upstream_gene_variant,intergenic_region
NW_005392858.1	1630587	A	G	intron_variant,non_coding_transcript_variant
NW_005392858.1	1630616	C	T	intron_variant,non_coding_transcript_variant
NW_005392858.1	1630703	C	A	intron_variant,non_coding_transcript_variant
NW_005392858.1	1672126	T	C	intron_variant,non_coding_transcript_variant
NW_005392858.1	1676056	A	G	intron_variant,non_coding_transcript_variant
NW_005392858.1	1676138	A	G	intron_variant,non_coding_transcript_variant
NW_005392858.1	1684967	G	A	intron_variant,non_coding_transcript_variant
NW_005392858.1	1684989	G	C	intron_variant,non_coding_transcript_variant
NW_005392858.1	1688174	A	T	intron_variant,non_coding_transcript_variant
NW_005392858.1	1688502	G	A	intron_variant,non_coding_transcript_variant
NW_005392858.1	1688507	A	G	intron_variant,non_coding_transcript_variant
NW_005392858.1	1688510	C	T	intron_variant,non_coding_transcript_variant
NW_005392858.1	1688603	G	A	intron_variant,non_coding_transcript_variant
NW_005392858.1	1688628	G	A	intron_variant,non_coding_transcript_variant
NW_005392858.1	1688653	G	T	intron_variant,non_coding_transcript_variant
NW_005392858.1	1688666	A	G	intron_variant,non_coding_transcript_variant
NW_005392858.1	1692228	G	A	intron_variant,non_coding_transcript_variant
NW_005392858.1	1692351	T	C	intron_variant,non_coding_transcript_variant
NW_005392859.1	2312	C	T	intergenic_region
NW_005392859.1	2364	A	G	intergenic_region
NW_005392859.1	2512	C	T	intergenic_region
NW_005392859.1	2528	A	C	intergenic_region
NW_005392859.1	2636	A	C	intergenic_region
NW_005392859.1	3195	G	A	intergenic_region
NW_005392859.1	3198	A	G	intergenic_region
NW_005392859.1	4910	G	A	intergenic_region
NW_005392859.1	9482	G	T	intergenic_region
NW_005392859.1	9521	T	C	intergenic_region
NW_005392859.1	19733	T	C	intergenic_region
NW_005392859.1	20452	T	C	intergenic_region
NW_005392859.1	20481	T	C	intergenic_region
NW_005392859.1	20498	T	A	intergenic_region
NW_005392859.1	20525	C	T	intergenic_region
NW_005392859.1	32693	C	T	intergenic_region
NW_005392859.1	32949	G	A	intergenic_region
NW_005392859.1	37312	A	C	intergenic_region
NW_005392859.1	37415	A	G	intergenic_region
NW_005392859.1	39779	C	T	intergenic_region
NW_005392859.1	39809	A	G	intergenic_region
NW_005392859.1	42307	G	A	intergenic_region
NW_005392859.1	42362	G	A	intergenic_region
NW_005392859.1	74736	A	G	upstream_gene_variant,downstream_gene_variant,intergenic_region
NW_005392859.1	74752	T	C	upstream_gene_variant,downstream_gene_variant,intergenic_region
NW_005392859.1	75109	G	A	upstream_gene_variant,downstream_gene_variant,intergenic_region
NW_005392859.1	77743	T	C	upstream_gene_variant,intergenic_region
NW_005392859.1	77788	A	C	upstream_gene_variant,intergenic_region
NW_005392859.1	77790	C	G	upstream_gene_variant,intergenic_region
NW_005392859.1	77800	T	C	upstream_gene_variant,intergenic_region
NW_005392859.1	77811	T	G	upstream_gene_variant,intergenic_region
NW_005392859.1	77824	C	G	upstream_gene_variant,intergenic_region
NW_005392859.1	96997	G	A	intron_variant,non_coding_transcript_variant
NW_005392859.1	97010	T	C	intron_variant,non_coding_transcript_variant
NW_005392859.1	145717	A	G	intron_variant,non_coding_transcript_variant
NW_005392859.1	174076	A	G	intron_variant,non_coding_transcript_variant
NW_005392859.1	179055	G	T	downstream_gene_variant,intergenic_region
NW_005392859.1	179121	G	C	downstream_gene_variant,intergenic_region
NW_005392859.1	181098	G	A	downstream_gene_variant,intergenic_region
NW_005392859.1	181324	A	G	downstream_gene_variant,intergenic_region
NW_005392859.1	181329	C	G	downstream_gene_variant,intergenic_region
NW_005392859.1	182659	G	A	downstream_gene_variant,intergenic_region
NW_005392859.1	187203	C	G	intergenic_region
NW_005392859.1	223987	C	T	intron_variant,non_coding_transcript_variant
NW_005392859.1	224147	G	A	intron_variant,non_coding_transcript_variant
NW_005392859.1	234122	A	G	intergenic_region
NW_005392859.1	234179	T	C	intergenic_region
NW_005392859.1	234206	C	A	intergenic_region
NW_005392859.1	248768	T	C	intergenic_region
NW_005392859.1	248977	G	A	intergenic_region
NW_005392859.1	249036	C	G	intergenic_region
NW_005392859.1	249064	T	C	intergenic_region
NW_005392859.1	259592	C	T	intergenic_region
NW_005392859.1	268257	C	T	intergenic_region
NW_005392859.1	268265	C	T	intergenic_region
NW_005392859.1	268359	C	A	intergenic_region
NW_005392859.1	268379	G	C	intergenic_region
NW_005392859.1	286911	C	T	intergenic_region
NW_005392859.1	319485	C	T	intergenic_region
NW_005392859.1	319512	C	T	intergenic_region
NW_005392859.1	319540	G	A	intergenic_region
NW_005392859.1	329283	A	G	intergenic_region
NW_005392859.1	350446	T	C	intergenic_region
NW_005392859.1	350523	T	C	intergenic_region
NW_005392859.1	350558	G	A	intergenic_region
NW_005392859.1	350572	G	A	intergenic_region
NW_005392859.1	365188	T	A	intergenic_region
NW_005392859.1	371470	A	C	intergenic_region
NW_005392859.1	371510	G	T	intergenic_region
NW_005392859.1	371543	C	T	intergenic_region
NW_005392859.1	371651	G	C	intergenic_region
NW_005392859.1	372236	T	C	intergenic_region
NW_005392859.1	372374	T	C	intergenic_region
NW_005392859.1	380823	A	G	intergenic_region
NW_005392859.1	380964	G	A	intergenic_region
NW_005392859.1	381034	T	C	intergenic_region
NW_005392859.1	381112	T	G	intergenic_region
NW_005392859.1	388732	T	A	intergenic_region
NW_005392859.1	388889	C	T	intergenic_region
NW_005392859.1	389490	A	C	intergenic_region
NW_005392859.1	424943	T	C	intergenic_region
NW_005392859.1	431409	A	G	intergenic_region
NW_005392859.1	431615	A	G	intergenic_region
NW_005392859.1	435316	G	A	intergenic_region
NW_005392859.1	435508	T	C	intergenic_region
NW_005392859.1	437755	G	A	intergenic_region
NW_005392859.1	437930	C	A	intergenic_region
NW_005392859.1	437957	G	A	intergenic_region
NW_005392859.1	437967	G	T	intergenic_region
NW_005392859.1	466239	A	G	intron_variant,non_coding_transcript_variant
NW_005392859.1	469743	C	T	intron_variant,non_coding_transcript_variant
NW_005392859.1	474999	T	C	intron_variant,non_coding_transcript_variant
NW_005392859.1	475013	A	G	intron_variant,non_coding_transcript_variant
NW_005392859.1	492007	A	G	intron_variant,non_coding_transcript_variant
NW_005392859.1	523999	G	C	intron_variant,non_coding_transcript_variant
NW_005392859.1	524019	A	G	intron_variant,non_coding_transcript_variant
NW_005392859.1	524066	C	T	intron_variant,non_coding_transcript_variant
NW_005392859.1	529284	A	G	intron_variant,non_coding_transcript_variant
NW_005392859.1	529350	C	T	synonymous_variant,non_coding_transcript_variant
NW_005392859.1	584319	T	C	intron_variant,non_coding_transcript_variant
NW_005392859.1	584404	T	C	intron_variant,non_coding_transcript_variant
NW_005392859.1	584431	G	T	intron_variant,non_coding_transcript_variant
NW_005392859.1	595978	T	C	intron_variant,non_coding_transcript_variant
NW_005392859.1	596025	G	C	intron_variant,non_coding_transcript_variant
NW_005392859.1	596131	G	A	intron_variant,non_coding_transcript_variant
NW_005392859.1	601192	T	C	upstream_gene_variant,downstream_gene_variant,intergenic_region
NW_005392859.1	604789	T	C	intergenic_region
NW_005392859.1	604820	A	T,C	intergenic_region
NW_005392859.1	604840	G	C	intergenic_region
NW_005392859.1	604850	C	A	intergenic_region
NW_005392859.1	604969	G	A	intergenic_region
NW_005392859.1	604975	A	C	intergenic_region
NW_005392859.1	606576	C	G	intergenic_region
NW_005392859.1	606580	G	A	intergenic_region
NW_005392859.1	606706	A	C	intergenic_region
NW_005392859.1	634427	T	C	intergenic_region
NW_005392859.1	634434	A	C	intergenic_region
NW_005392859.1	634445	A	T	intergenic_region
NW_005392859.1	634466	G	A	intergenic_region
NW_005392859.1	645441	C	A	intergenic_region
NW_005392859.1	645466	T	C	intergenic_region
NW_005392859.1	645467	G	A	intergenic_region
NW_005392859.1	651664	A	G	intergenic_region
NW_005392859.1	654557	G	T	intergenic_region
NW_005392859.1	654558	C	T	intergenic_region
NW_005392859.1	654562	G	T	intergenic_region
NW_005392859.1	654564	G	T	intergenic_region
NW_005392859.1	654739	C	T	intergenic_region
NW_005392859.1	660664	C	T	upstream_gene_variant,downstream_gene_variant,intergenic_region
NW_005392859.1	660702	C	T	upstream_gene_variant,downstream_gene_variant,intergenic_region
NW_005392859.1	660725	T	C	upstream_gene_variant,downstream_gene_variant,intergenic_region
NW_005392859.1	660726	A	G	upstream_gene_variant,downstream_gene_variant,intergenic_region
NW_005392859.1	660741	G	T	upstream_gene_variant,downstream_gene_variant,intergenic_region
NW_005392859.1	667092	C	A	missense_variant,non_coding_transcript_variant
NW_005392859.1	667300	G	A	intron_variant,non_coding_transcript_variant
NW_005392859.1	669767	A	G	intron_variant,non_coding_transcript_variant
NW_005392859.1	669801	T	C	intron_variant,non_coding_transcript_variant
NW_005392859.1	673115	A	C	intron_variant,non_coding_transcript_variant
NW_005392859.1	693741	G	A	intergenic_region
NW_005392859.1	693959	G	A	intergenic_region
NW_005392859.1	693960	A	G	intergenic_region
NW_005392859.1	698419	T	C	downstream_gene_variant,intergenic_region
NW_005392859.1	734838	C	T	intron_variant
NW_005392859.1	751780	C	T	intron_variant
NW_005392859.1	751857	T	C	intron_variant
NW_005392859.1	805931	G	A	intron_variant
NW_005392859.1	805966	T	C	intron_variant
NW_005392859.1	823425	G	A	intron_variant
NW_005392859.1	823426	A	G	intron_variant
NW_005392859.1	824409	T	A	intron_variant
NW_005392859.1	824742	T	C	intron_variant
NW_005392859.1	831020	G	C	intron_variant
NW_005392859.1	840684	C	T	downstream_gene_variant,intergenic_region
NW_005392859.1	840732	G	T	downstream_gene_variant,intergenic_region
NW_005392859.1	841043	T	A	downstream_gene_variant,intergenic_region
NW_005392859.1	850315	G	A	intergenic_region
NW_005392859.1	850387	G	A	intergenic_region
NW_005392859.1	850524	G	A	intergenic_region
NW_005392859.1	855386	C	A	intergenic_region
NW_005392859.1	855451	T	C	intergenic_region
NW_005392859.1	855622	T	C	intergenic_region
NW_005392859.1	855765	A	T	intergenic_region
NW_005392859.1	870019	A	G	intergenic_region
NW_005392859.1	871190	T	A	intergenic_region
NW_005392859.1	871191	T	A	intergenic_region
NW_005392859.1	871211	A	G	intergenic_region
NW_005392859.1	904089	A	G	intron_variant,non_coding_transcript_variant
NW_005392859.1	919923	G	A	upstream_gene_variant,downstream_gene_variant,intergenic_region
NW_005392859.1	919942	G	C	upstream_gene_variant,downstream_gene_variant,intergenic_region
NW_005392859.1	925308	T	A	intergenic_region
NW_005392859.1	927774	G	A	intergenic_region
NW_005392859.1	927870	C	T	intergenic_region
NW_005392859.1	929707	C	T	intergenic_region
NW_005392859.1	929766	C	T	intergenic_region
NW_005392859.1	940773	G	A	intergenic_region
NW_005392859.1	940965	T	A	intergenic_region
NW_005392859.1	940996	G	A	intergenic_region
NW_005392859.1	941135	G	C	intergenic_region
NW_005392859.1	953802	A	G	intergenic_region
NW_005392859.1	953894	T	A	intergenic_region
NW_005392859.1	953971	C	T	intergenic_region
NW_005392859.1	953977	C	T	intergenic_region
NW_005392859.1	953991	G	T	intergenic_region
NW_005392859.1	953994	G	C	intergenic_region
NW_005392859.1	953997	A	C	intergenic_region
NW_005392859.1	954009	G	A	intergenic_region
NW_005392859.1	954069	G	A	intergenic_region
NW_005392859.1	954075	C	T	intergenic_region
NW_005392859.1	959115	A	G	intergenic_region
NW_005392859.1	959229	A	G	intergenic_region
NW_005392859.1	959272	C	T	intergenic_region
NW_005392859.1	973441	G	C	intergenic_region
NW_005392859.1	974524	G	A	intergenic_region
NW_005392859.1	974690	A	T	intergenic_region
NW_005392859.1	981367	A	C	intergenic_region
NW_005392859.1	990107	C	T	intergenic_region
NW_005392859.1	995745	A	G	intergenic_region
NW_005392859.1	995818	T	C	intergenic_region
NW_005392859.1	996497	C	T	intergenic_region
NW_005392859.1	1020087	G	C	intergenic_region
NW_005392859.1	1020886	G	C	intergenic_region
NW_005392859.1	1039329	T	C	intergenic_region
NW_005392859.1	1057638	A	G	intergenic_region
NW_005392859.1	1068513	T	A	intergenic_region
NW_005392859.1	1068599	T	C	intergenic_region
NW_005392859.1	1068657	T	A	intergenic_region
NW_005392859.1	1068672	G	T	intergenic_region
NW_005392859.1	1069829	A	G	intergenic_region
NW_005392859.1	1069867	T	C	intergenic_region
NW_005392859.1	1070650	T	C	intergenic_region
NW_005392859.1	1073390	T	C	intergenic_region
NW_005392859.1	1088550	C	G	intergenic_region
NW_005392859.1	1088552	T	C	intergenic_region
NW_005392859.1	1088603	G	A	intergenic_region
NW_005392859.1	1088605	C	T	intergenic_region
NW_005392859.1	1088621	C	T	intergenic_region
NW_005392859.1	1088740	T	C	intergenic_region
NW_005392859.1	1093398	T	G	intergenic_region
NW_005392859.1	1093450	G	A	intergenic_region
NW_005392859.1	1097988	A	T	intergenic_region
NW_005392859.1	1112639	G	C	intergenic_region
NW_005392859.1	1112680	T	C	intergenic_region
NW_005392859.1	1114817	G	C	intergenic_region
NW_005392859.1	1114841	T	C	intergenic_region
NW_005392859.1	1114847	C	A	intergenic_region
NW_005392859.1	1114860	C	T	intergenic_region
NW_005392859.1	1122563	T	A	intergenic_region
NW_005392859.1	1122700	G	C	intergenic_region
NW_005392859.1	1122702	T	A	intergenic_region
NW_005392859.1	1128476	G	C	intergenic_region
NW_005392859.1	1128672	G	A	intergenic_region
NW_005392859.1	1136474	G	T	intergenic_region
NW_005392859.1	1143430	G	C	intergenic_region
NW_005392859.1	1143558	C	G	intergenic_region
NW_005392859.1	1148908	A	G	upstream_gene_variant,downstream_gene_variant,intergenic_region
NW_005392859.1	1149041	G	A	upstream_gene_variant,downstream_gene_variant,intergenic_region
NW_005392859.1	1168106	T	A	intergenic_region
NW_005392859.1	1168114	C	T	intergenic_region
NW_005392859.1	1168123	G	A	intergenic_region
NW_005392859.1	1168140	A	G	intergenic_region
NW_005392859.1	1168247	G	A	intergenic_region
NW_005392859.1	1168263	G	A	intergenic_region
NW_005392859.1	1170236	G	A	intergenic_region
NW_005392859.1	1190674	A	G	intergenic_region
NW_005392859.1	1194626	A	G,T	intergenic_region
NW_005392859.1	1194651	A	G	intergenic_region
NW_005392859.1	1194844	A	C	intergenic_region
NW_005392859.1	1194858	C	A	intergenic_region
NW_005392859.1	1194905	T	G	intergenic_region
NW_005392859.1	1194923	C	G	intergenic_region
NW_005392859.1	1195345	T	A	intergenic_region
NW_005392859.1	1195603	A	G	intergenic_region
NW_005392859.1	1195631	C	G	intergenic_region
NW_005392859.1	1200015	C	G	intergenic_region
NW_005392859.1	1200229	G	A	intergenic_region
NW_005392859.1	1200381	A	G	intergenic_region
NW_005392859.1	1200419	T	C	intergenic_region
NW_005392859.1	1205536	T	C	intergenic_region
NW_005392859.1	1205664	T	C	intergenic_region
NW_005392859.1	1205954	A	G	intergenic_region
NW_005392859.1	1205984	G	T	intergenic_region
NW_005392859.1	1205992	C	T	intergenic_region
NW_005392859.1	1205999	T	A	intergenic_region
NW_005392859.1	1206143	A	G	intergenic_region
NW_005392859.1	1210801	G	A	intergenic_region
NW_005392859.1	1211156	G	C	intergenic_region
NW_005392859.1	1221436	C	T	intergenic_region
NW_005392859.1	1221466	C	A	intergenic_region
NW_005392859.1	1221467	G	A	intergenic_region
NW_005392859.1	1226222	A	G	intergenic_region
NW_005392859.1	1226264	C	T	intergenic_region
NW_005392859.1	1260683	G	C	intergenic_region
NW_005392859.1	1262669	G	A	intergenic_region
NW_005392859.1	1262752	A	G	intergenic_region
NW_005392859.1	1270479	T	A	intergenic_region
NW_005392859.1	1270569	C	T	intergenic_region
NW_005392859.1	1302665	T	A	intergenic_region
NW_005392859.1	1302835	A	G	intergenic_region
NW_005392859.1	1308728	G	A	intergenic_region
NW_005392859.1	1308799	T	C	intergenic_region
NW_005392859.1	1308908	G	A	intergenic_region
NW_005392859.1	1308919	C	T	intergenic_region
NW_005392859.1	1308920	G	T	intergenic_region
NW_005392859.1	1308944	T	C	intergenic_region
NW_005392859.1	1329655	C	T	intergenic_region
NW_005392859.1	1331908	T	C	intergenic_region
NW_005392859.1	1332092	G	A	intergenic_region
NW_005392859.1	1333527	C	T	intergenic_region
NW_005392859.1	1333587	T	C	intergenic_region
NW_005392859.1	1340133	T	C	intergenic_region
NW_005392859.1	1340258	C	T	intergenic_region
NW_005392859.1	1340319	T	C	intergenic_region
NW_005392859.1	1342350	T	C	intergenic_region
NW_005392859.1	1342352	G	A	intergenic_region
NW_005392859.1	1342478	C	A	intergenic_region
NW_005392859.1	1343560	T	C	intergenic_region
NW_005392859.1	1344189	A	G	intergenic_region
NW_005392859.1	1349747	C	G	intergenic_region
NW_005392859.1	1349773	C	T	intergenic_region
NW_005392859.1	1381004	C	T	intergenic_region
NW_005392859.1	1381019	C	A	intergenic_region
NW_005392859.1	1381046	T	A	intergenic_region
NW_005392859.1	1381059	G	T	intergenic_region
NW_005392859.1	1382725	T	C	intergenic_region
NW_005392859.1	1382849	A	G	intergenic_region
NW_005392859.1	1382860	T	C	intergenic_region
NW_005392859.1	1387076	G	A	intergenic_region
NW_005392859.1	1387109	A	T	intergenic_region
NW_005392859.1	1387121	A	G	intergenic_region
NW_005392859.1	1387139	G	A	intergenic_region
NW_005392859.1	1389417	T	G	intergenic_region
NW_005392859.1	1389585	T	C	intergenic_region
NW_005392859.1	1389629	C	T	intergenic_region
NW_005392859.1	1391661	T	C	intergenic_region
NW_005392859.1	1391676	T	A	intergenic_region
NW_005392859.1	1394142	C	G	intergenic_region
NW_005392859.1	1395196	C	G	intergenic_region
NW_005392859.1	1395207	C	T	intergenic_region
NW_005392859.1	1395208	G	A	intergenic_region
NW_005392859.1	1403036	C	T	intergenic_region
NW_005392859.1	1404233	A	G	intergenic_region
NW_005392859.1	1404370	C	T	intergenic_region
NW_005392859.1	1422166	C	A	intergenic_region
NW_005392859.1	1435480	G	A	intergenic_region
NW_005392859.1	1435539	G	A	intergenic_region
NW_005392859.1	1441842	C	T	intergenic_region
NW_005392859.1	1441955	C	T	intergenic_region
NW_005392859.1	1481164	C	T	intron_variant,non_coding_transcript_variant
NW_005392859.1	1497323	G	T	intron_variant,non_coding_transcript_variant
NW_005392859.1	1497340	G	T	intron_variant,non_coding_transcript_variant
NW_005392859.1	1503759	G	T	intron_variant,non_coding_transcript_variant
NW_005392859.1	1503881	A	G	intron_variant,non_coding_transcript_variant
NW_005392859.1	1508016	G	C	intron_variant,non_coding_transcript_variant
NW_005392859.1	1518598	G	A	intron_variant,non_coding_transcript_variant
NW_005392859.1	1565875	C	T	intron_variant,non_coding_transcript_variant
NW_005392859.1	1578267	T	C	intron_variant,non_coding_transcript_variant
NW_005392859.1	1578270	G	A	intron_variant,non_coding_transcript_variant
NW_005392859.1	1581058	G	A	intron_variant,non_coding_transcript_variant
NW_005392859.1	1581091	A	G	intron_variant,non_coding_transcript_variant
NW_005392859.1	1592305	G	A	upstream_gene_variant,downstream_gene_variant,intergenic_region
NW_005392859.1	1602175	G	A	intron_variant,non_coding_transcript_variant
NW_005392859.1	1626440	T	C	upstream_gene_variant,downstream_gene_variant,intergenic_region
NW_005392859.1	1628726	T	A	intergenic_region
NW_005392859.1	1660244	G	A	intergenic_region
NW_005392859.1	1660246	C	A	intergenic_region
NW_005392859.1	1660255	T	C	intergenic_region
NW_005392859.1	1660268	A	G	intergenic_region
NW_005392859.1	1660270	A	T	intergenic_region
NW_005392859.1	1660274	C	A	intergenic_region
NW_005392860.1	12624	T	C	intron_variant,non_coding_transcript_variant
NW_005392860.1	12625	G	A	intron_variant,non_coding_transcript_variant
NW_005392860.1	14834	G	A	intron_variant,non_coding_transcript_variant
NW_005392860.1	14883	G	A	intron_variant,non_coding_transcript_variant
NW_005392860.1	14899	C	A	intron_variant,non_coding_transcript_variant
NW_005392860.1	14963	G	A	intron_variant,non_coding_transcript_variant
NW_005392860.1	15050	G	A	intron_variant,non_coding_transcript_variant
NW_005392860.1	20616	A	G	intron_variant,non_coding_transcript_variant
NW_005392860.1	24089	C	T	upstream_gene_variant,downstream_gene_variant,intron_variant,non_coding_transcript_variant
NW_005392860.1	24153	G	A	upstream_gene_variant,downstream_gene_variant,intron_variant,non_coding_transcript_variant
NW_005392860.1	26990	A	G	3_prime_UTR_variant,downstream_gene_variant,non_coding_transcript_variant
NW_005392860.1	34989	T	C	intron_variant,non_coding_transcript_variant
NW_005392860.1	34991	T	C	intron_variant,non_coding_transcript_variant
NW_005392860.1	35047	C	G	intron_variant,non_coding_transcript_variant
NW_005392860.1	35178	A	G	intron_variant,non_coding_transcript_variant
NW_005392860.1	39504	C	T	upstream_gene_variant,downstream_gene_variant,intergenic_region
NW_005392860.1	46405	A	G	intron_variant,non_coding_transcript_variant
NW_005392860.1	46524	T	C	intron_variant,non_coding_transcript_variant
NW_005392860.1	47725	A	G	intron_variant,non_coding_transcript_variant
NW_005392860.1	47727	G	A	intron_variant,non_coding_transcript_variant
NW_005392860.1	47893	A	G	intron_variant,non_coding_transcript_variant
NW_005392860.1	47919	A	T	intron_variant,non_coding_transcript_variant
NW_005392860.1	47947	C	T	intron_variant,non_coding_transcript_variant
NW_005392860.1	48164	G	C	intron_variant,non_coding_transcript_variant
NW_005392860.1	57320	T	C	intron_variant,non_coding_transcript_variant
NW_005392860.1	93002	A	G	intergenic_region
NW_005392860.1	101376	T	C	intergenic_region
NW_005392860.1	101474	C	G	intergenic_region
NW_005392860.1	200951	A	G	intergenic_region
NW_005392860.1	200954	C	T	intergenic_region
NW_005392860.1	200962	G	A	intergenic_region
NW_005392860.1	201109	G	A	intergenic_region
NW_005392861.1	12514	T	C	upstream_gene_variant,downstream_gene_variant,intergenic_region
NW_005392861.1	12550	G	A	upstream_gene_variant,downstream_gene_variant,intergenic_region
NW_005392861.1	12567	T	C	upstream_gene_variant,downstream_gene_variant,intergenic_region
NW_005392861.1	12813	C	G	upstream_gene_variant,downstream_gene_variant,intergenic_region
NW_005392861.1	12843	T	C	upstream_gene_variant,downstream_gene_variant,intergenic_region
NW_005392861.1	38066	T	C	intron_variant
NW_005392861.1	38088	A	T	intron_variant
NW_005392861.1	38117	C	T	intron_variant
NW_005392861.1	38118	G	T	intron_variant
NW_005392861.1	38154	A	G	intron_variant
NW_005392862.1	2214	C	T	intergenic_region
NW_005392862.1	5713	C	T	intergenic_region
NW_005392862.1	5807	T	C	intergenic_region
NW_005392862.1	6381	T	C	intergenic_region
NW_005392862.1	37563	C	T	upstream_gene_variant,intergenic_region
NW_005392862.1	37575	G	A	upstream_gene_variant,intergenic_region
NW_005392862.1	37611	A	G	upstream_gene_variant,intergenic_region
NW_005392862.1	37690	A	G	upstream_gene_variant,intergenic_region
NW_005392862.1	40807	A	G	intron_variant,non_coding_transcript_variant
NW_005392862.1	44897	G	T	intron_variant,non_coding_transcript_variant
NW_005392862.1	44967	A	G	intron_variant,non_coding_transcript_variant
NW_005392862.1	45099	C	G	intron_variant,non_coding_transcript_variant
NW_005392862.1	50108	C	A	intron_variant,non_coding_transcript_variant
NW_005392862.1	50114	G	A	intron_variant,non_coding_transcript_variant
NW_005392862.1	50122	C	A	intron_variant,non_coding_transcript_variant
NW_005392862.1	50145	A	G	intron_variant,non_coding_transcript_variant
NW_005392862.1	50174	G	A	intron_variant,non_coding_transcript_variant
NW_005392862.1	55011	A	G	intron_variant,non_coding_transcript_variant
NW_005392862.1	57254	T	C	intron_variant,non_coding_transcript_variant
NW_005392862.1	57440	A	C	intron_variant,non_coding_transcript_variant
NW_005392862.1	61451	G	A	intron_variant,non_coding_transcript_variant
NW_005392862.1	61466	T	C	intron_variant,non_coding_transcript_variant
NW_005392862.1	61491	G	T	intron_variant,non_coding_transcript_variant
NW_005392862.1	61536	A	C	intron_variant,non_coding_transcript_variant
NW_005392862.1	89044	C	T	intron_variant,non_coding_transcript_variant
NW_005392862.1	89088	G	A	intron_variant,non_coding_transcript_variant
NW_005392862.1	95095	G	A	intron_variant,non_coding_transcript_variant
NW_005392862.1	95117	C	T	intron_variant,non_coding_transcript_variant
NW_005392862.1	95165	G	A	intron_variant,non_coding_transcript_variant
NW_005392862.1	110018	A	G	intron_variant,non_coding_transcript_variant
NW_005392862.1	116323	C	T	intron_variant,non_coding_transcript_variant
NW_005392862.1	116329	C	T	intron_variant,non_coding_transcript_variant
NW_005392862.1	116333	G	A	intron_variant,non_coding_transcript_variant
NW_005392862.1	116389	G	A	intron_variant,non_coding_transcript_variant
NW_005392862.1	136864	C	G	intron_variant,non_coding_transcript_variant
NW_005392862.1	136900	A	G	intron_variant,non_coding_transcript_variant
NW_005392862.1	137010	C	A	intron_variant,non_coding_transcript_variant
NW_005392862.1	139460	G	A	intron_variant,non_coding_transcript_variant
NW_005392862.1	139501	C	T	intron_variant,non_coding_transcript_variant
NW_005392862.1	141987	A	G	intron_variant,non_coding_transcript_variant
NW_005392862.1	142028	T	G	intron_variant,non_coding_transcript_variant
NW_005392862.1	142029	T	C	intron_variant,non_coding_transcript_variant
NW_005392862.1	142040	C	T	intron_variant,non_coding_transcript_variant
NW_005392862.1	142159	A	C	intron_variant,non_coding_transcript_variant
NW_005392862.1	144914	A	C	intron_variant,non_coding_transcript_variant
NW_005392862.1	144983	G	C	intron_variant,non_coding_transcript_variant
NW_005392863.1	26893	T	C	upstream_gene_variant,downstream_gene_variant,intergenic_region
NW_005392863.1	27082	C	T	upstream_gene_variant,downstream_gene_variant,intergenic_region
NW_005392863.1	39591	A	G	intron_variant,non_coding_transcript_variant
NW_005392863.1	39925	A	G	synonymous_variant,non_coding_transcript_variant
NW_005392863.1	52268	T	A	intron_variant,non_coding_transcript_variant
NW_005392863.1	52275	T	C	intron_variant,non_coding_transcript_variant
NW_005392863.1	52656	C	A	intron_variant,non_coding_transcript_variant
NW_005392863.1	135614	C	T	intron_variant,non_coding_transcript_variant
NW_005392863.1	135792	G	T	intron_variant,non_coding_transcript_variant
NW_005392863.1	139132	C	T	intron_variant,non_coding_transcript_variant
NW_005392863.1	139159	T	C	intron_variant,non_coding_transcript_variant
NW_005392863.1	139170	G	A	intron_variant,non_coding_transcript_variant
NW_005392863.1	139260	G	A	intron_variant,non_coding_transcript_variant
NW_005392863.1	139267	C	T	intron_variant,non_coding_transcript_variant
NW_005392863.1	139298	T	A	intron_variant,non_coding_transcript_variant
NW_005392863.1	156669	C	T	intron_variant,non_coding_transcript_variant
NW_005392863.1	172610	A	G	intron_variant,non_coding_transcript_variant
NW_005392863.1	172691	G	A	intron_variant,non_coding_transcript_variant
NW_005392863.1	194657	A	G	intergenic_region
NW_005392864.1	43100	C	T	intergenic_region
NW_005392864.1	81978	T	C	intron_variant,non_coding_transcript_variant
NW_005392864.1	81990	T	G	intron_variant,non_coding_transcript_variant
NW_005392864.1	82125	C	T	intron_variant,non_coding_transcript_variant
NW_005392864.1	84014	G	A	intron_variant,non_coding_transcript_variant
NW_005392864.1	84113	G	A	intron_variant,non_coding_transcript_variant
NW_005392864.1	84114	A	T	intron_variant,non_coding_transcript_variant
NW_005392864.1	90528	C	T	upstream_gene_variant,downstream_gene_variant,intron_variant,non_coding_transcript_variant
NW_005392864.1	112451	T	C	intergenic_region
NW_005392864.1	112527	A	G	intergenic_region
NW_005392864.1	131197	G	A	intergenic_region
NW_005392864.1	131207	T	C	intergenic_region
NW_005392864.1	155305	A	G	intergenic_region
NW_005392864.1	155354	G	A	intergenic_region
NW_005392864.1	155509	A	G	intergenic_region
NW_005392864.1	198728	C	T	intergenic_region
NW_005392864.1	198763	A	G	intergenic_region
NW_005392864.1	198786	A	G	intergenic_region
NW_005392864.1	199426	T	C	intergenic_region
NW_005392864.1	199438	T	C	intergenic_region
NW_005392864.1	199655	G	A	intergenic_region
NW_005392864.1	199660	C	T	intergenic_region
NW_005392864.1	204529	C	T	intergenic_region
NW_005392865.1	21557	A	G	intergenic_region
NW_005392865.1	21589	T	G	intergenic_region
NW_005392865.1	21685	A	G	intergenic_region
NW_005392865.1	21756	G	A	intergenic_region
NW_005392865.1	41233	G	A	intergenic_region
NW_005392865.1	41333	G	C	intergenic_region
NW_005392865.1	41342	G	T	intergenic_region
NW_005392865.1	41343	T	A	intergenic_region
NW_005392865.1	41400	C	T	intergenic_region
NW_005392865.1	41402	C	T	intergenic_region
NW_005392865.1	41404	T	C	intergenic_region
NW_005392865.1	41540	A	G	intergenic_region
NW_005392865.1	61085	C	G	intergenic_region
NW_005392865.1	84603	C	T	intergenic_region
NW_005392865.1	84608	A	G	intergenic_region
NW_005392865.1	87126	C	T	intergenic_region
NW_005392865.1	87136	T	C	intergenic_region
NW_005392865.1	87224	G	A	intergenic_region
NW_005392865.1	109302	C	T	intergenic_region
NW_005392865.1	109304	C	A	intergenic_region
NW_005392865.1	109381	A	G	intergenic_region
NW_005392865.1	109407	G	A	intergenic_region
NW_005392865.1	124719	C	T	intergenic_region
NW_005392865.1	124743	C	G	intergenic_region
NW_005392865.1	124784	C	T	intergenic_region
NW_005392865.1	124801	T	C	intergenic_region
NW_005392865.1	128229	C	T	intergenic_region
NW_005392865.1	144731	G	A	intergenic_region
NW_005392865.1	144752	C	T	intergenic_region
NW_005392865.1	144887	C	T	intergenic_region
NW_005392865.1	144888	G	A	intergenic_region
NW_005392865.1	144928	T	C	intergenic_region
NW_005392865.1	144961	A	T	intergenic_region
NW_005392865.1	144979	G	A	intergenic_region
NW_005392865.1	144984	C	G	intergenic_region
NW_005392865.1	145137	T	C	intergenic_region
NW_005392865.1	145142	C	G	intergenic_region
NW_005392865.1	145150	C	G	intergenic_region
NW_005392865.1	152157	C	T	intergenic_region
NW_005392865.1	152273	C	T	intergenic_region
NW_005392865.1	152326	C	T	intergenic_region
NW_005392865.1	152353	T	C	intergenic_region
NW_005392865.1	158631	G	A	intergenic_region
NW_005392865.1	158742	G	A	intergenic_region
NW_005392865.1	158758	C	G	intergenic_region
NW_005392865.1	166016	A	T	intergenic_region
NW_005392865.1	166225	A	T	intergenic_region
NW_005392865.1	166375	G	A	intergenic_region
NW_005392865.1	171093	G	C	intergenic_region
NW_005392865.1	201284	G	A	intergenic_region
NW_005392865.1	204080	T	A	intergenic_region
NW_005392865.1	204199	C	A	intergenic_region
NW_005392865.1	204258	G	A	intergenic_region
NW_005392865.1	204263	T	C	intergenic_region
NW_005392865.1	266611	C	A	intergenic_region
NW_005392865.1	266686	G	T	intergenic_region
NW_005392865.1	270550	C	A	intergenic_region
NW_005392865.1	270574	G	A	intergenic_region
NW_005392865.1	270602	A	G	intergenic_region
NW_005392865.1	278059	C	T	intergenic_region
NW_005392865.1	286322	C	T	intergenic_region
NW_005392865.1	295936	T	C	intergenic_region
NW_005392865.1	295937	C	A	intergenic_region
NW_005392865.1	295953	T	C	intergenic_region
NW_005392865.1	295968	A	G	intergenic_region
NW_005392865.1	309828	A	G	intergenic_region
NW_005392865.1	309940	T	A	intergenic_region
NW_005392865.1	309981	T	G	intergenic_region
NW_005392865.1	309997	C	T	intergenic_region
NW_005392865.1	310028	G	A	intergenic_region
NW_005392865.1	318833	T	C	intergenic_region
NW_005392865.1	318846	T	A	intergenic_region
NW_005392865.1	319070	C	T	intergenic_region
NW_005392865.1	333483	T	C	intergenic_region
NW_005392865.1	335766	T	C	intergenic_region
NW_005392865.1	342132	G	A	intergenic_region
NW_005392865.1	348845	C	G	upstream_gene_variant,intergenic_region
NW_005392865.1	378856	T	C	intron_variant,non_coding_transcript_variant
NW_005392865.1	378872	A	G	intron_variant,non_coding_transcript_variant
NW_005392865.1	379019	G	T	intron_variant,non_coding_transcript_variant
NW_005392865.1	379042	C	T	intron_variant,non_coding_transcript_variant
NW_005392865.1	382589	A	G	intron_variant,non_coding_transcript_variant
NW_005392865.1	382598	C	G	intron_variant,non_coding_transcript_variant
NW_005392865.1	382754	T	C	intron_variant,non_coding_transcript_variant
NW_005392865.1	382755	G	T	intron_variant,non_coding_transcript_variant
NW_005392865.1	383270	T	G	intron_variant,non_coding_transcript_variant
NW_005392865.1	383291	C	T	intron_variant,non_coding_transcript_variant
NW_005392865.1	383296	T	C	intron_variant,non_coding_transcript_variant
NW_005392865.1	383410	A	T	intron_variant,non_coding_transcript_variant
NW_005392865.1	383425	C	T	intron_variant,non_coding_transcript_variant
NW_005392865.1	383441	A	G	intron_variant,non_coding_transcript_variant
NW_005392865.1	383458	A	G	intron_variant,non_coding_transcript_variant
NW_005392865.1	383492	C	T	intron_variant,non_coding_transcript_variant
NW_005392865.1	390569	A	G	intron_variant,non_coding_transcript_variant
NW_005392865.1	390572	C	T	intron_variant,non_coding_transcript_variant
NW_005392865.1	390581	T	C	intron_variant,non_coding_transcript_variant
NW_005392865.1	390582	G	A	intron_variant,non_coding_transcript_variant
NW_005392865.1	390585	C	T	intron_variant,non_coding_transcript_variant
NW_005392865.1	390587	T	C	intron_variant,non_coding_transcript_variant
NW_005392865.1	390591	C	T	intron_variant,non_coding_transcript_variant
NW_005392865.1	390594	G	T	intron_variant,non_coding_transcript_variant
NW_005392865.1	390603	T	C	intron_variant,non_coding_transcript_variant
NW_005392865.1	390610	A	T	intron_variant,non_coding_transcript_variant
NW_005392865.1	390612	C	T	intron_variant,non_coding_transcript_variant
NW_005392865.1	390627	G	C	intron_variant,non_coding_transcript_variant
NW_005392865.1	390629	C	T	intron_variant,non_coding_transcript_variant
NW_005392865.1	390646	T	C	intron_variant,non_coding_transcript_variant
NW_005392865.1	390745	G	A	intron_variant,non_coding_transcript_variant
NW_005392865.1	402871	A	G	intron_variant,non_coding_transcript_variant
NW_005392865.1	421252	T	C	intron_variant,non_coding_transcript_variant
NW_005392865.1	437870	C	A	intron_variant,non_coding_transcript_variant
NW_005392865.1	437897	T	G	intron_variant,non_coding_transcript_variant
NW_005392865.1	437958	C	T	intron_variant,non_coding_transcript_variant
NW_005392865.1	439410	A	G	intron_variant,non_coding_transcript_variant
NW_005392865.1	439519	C	A	intron_variant,non_coding_transcript_variant
NW_005392865.1	439522	C	T	intron_variant,non_coding_transcript_variant
NW_005392865.1	439563	C	T	intron_variant,non_coding_transcript_variant
NW_005392865.1	439682	T	C	intron_variant,non_coding_transcript_variant
NW_005392865.1	439734	T	C	intron_variant,non_coding_transcript_variant
NW_005392865.1	440799	G	C	intron_variant,non_coding_transcript_variant
NW_005392865.1	457325	T	C	intron_variant,non_coding_transcript_variant
NW_005392865.1	458263	G	T	intron_variant,non_coding_transcript_variant
NW_005392865.1	466035	T	C	intron_variant,non_coding_transcript_variant
NW_005392865.1	466090	G	A	intron_variant,non_coding_transcript_variant
NW_005392865.1	466173	G	A	intron_variant,non_coding_transcript_variant
NW_005392865.1	466181	T	C	intron_variant,non_coding_transcript_variant
NW_005392865.1	466186	T	C	intron_variant,non_coding_transcript_variant
NW_005392865.1	466206	T	C	intron_variant,non_coding_transcript_variant
NW_005392865.1	467807	C	T	intron_variant,non_coding_transcript_variant
NW_005392865.1	470579	C	A	intron_variant,non_coding_transcript_variant
NW_005392865.1	470612	T	C	intron_variant,non_coding_transcript_variant
NW_005392865.1	482762	T	G	intron_variant,non_coding_transcript_variant
NW_005392865.1	484434	A	T	intron_variant,non_coding_transcript_variant
NW_005392865.1	493819	T	C	intron_variant,non_coding_transcript_variant
NW_005392865.1	493878	A	G	intron_variant,non_coding_transcript_variant
NW_005392865.1	493921	C	T	intron_variant,non_coding_transcript_variant
NW_005392865.1	534907	G	A	intron_variant,non_coding_transcript_variant
NW_005392865.1	535096	T	C	intron_variant,non_coding_transcript_variant
NW_005392865.1	603405	G	T	intron_variant,non_coding_transcript_variant
NW_005392865.1	603440	A	G	intron_variant,non_coding_transcript_variant
NW_005392865.1	603520	T	C	intron_variant,non_coding_transcript_variant
NW_005392865.1	603523	C	T	intron_variant,non_coding_transcript_variant
NW_005392865.1	603549	C	G	intron_variant,non_coding_transcript_variant
NW_005392865.1	603556	G	A	intron_variant,non_coding_transcript_variant
NW_005392865.1	603573	T	A	intron_variant,non_coding_transcript_variant
NW_005392865.1	630000	T	C	intron_variant,non_coding_transcript_variant
NW_005392865.1	630157	C	G	intron_variant,non_coding_transcript_variant
NW_005392865.1	630159	C	G	intron_variant,non_coding_transcript_variant
NW_005392865.1	643754	C	G	intron_variant,non_coding_transcript_variant
NW_005392865.1	643820	A	G	intron_variant,non_coding_transcript_variant
NW_005392865.1	649176	G	A	intron_variant,non_coding_transcript_variant
NW_005392865.1	649276	T	C	intron_variant,non_coding_transcript_variant
NW_005392865.1	649286	G	A	intron_variant,non_coding_transcript_variant
NW_005392865.1	659294	A	G	intron_variant,non_coding_transcript_variant
NW_005392865.1	681221	T	C	intron_variant,non_coding_transcript_variant
NW_005392865.1	684727	A	G	intron_variant,non_coding_transcript_variant
NW_005392865.1	689009	A	G	intron_variant,non_coding_transcript_variant
NW_005392865.1	689187	T	C	intron_variant,non_coding_transcript_variant
NW_005392865.1	689224	A	G	intron_variant,non_coding_transcript_variant
NW_005392865.1	696880	C	T	intron_variant,non_coding_transcript_variant
NW_005392865.1	715009	C	T	intron_variant,non_coding_transcript_variant
NW_005392865.1	760271	A	T	intron_variant,non_coding_transcript_variant
NW_005392865.1	760331	G	A	intron_variant,non_coding_transcript_variant
NW_005392865.1	760333	C	T	intron_variant,non_coding_transcript_variant
NW_005392865.1	766478	C	T	intron_variant,non_coding_transcript_variant
NW_005392865.1	766572	G	T	intron_variant,non_coding_transcript_variant
NW_005392865.1	772311	C	T	intron_variant,non_coding_transcript_variant
NW_005392865.1	772312	A	G	intron_variant,non_coding_transcript_variant
NW_005392865.1	772415	G	A	intron_variant,non_coding_transcript_variant
NW_005392865.1	772475	T	C	intron_variant,non_coding_transcript_variant
NW_005392865.1	772497	T	C	intron_variant,non_coding_transcript_variant
NW_005392865.1	772498	G	A	intron_variant,non_coding_transcript_variant
NW_005392865.1	772592	C	T	intron_variant,non_coding_transcript_variant
NW_005392865.1	772598	C	G	intron_variant,non_coding_transcript_variant
NW_005392865.1	772681	C	T	intron_variant,non_coding_transcript_variant
NW_005392865.1	775410	G	T	intron_variant,non_coding_transcript_variant
NW_005392865.1	782779	T	C	intron_variant,non_coding_transcript_variant
NW_005392865.1	783965	C	A	intron_variant,non_coding_transcript_variant
NW_005392865.1	805700	C	T	intron_variant,non_coding_transcript_variant
NW_005392865.1	808918	T	C	intron_variant,non_coding_transcript_variant
NW_005392865.1	808936	T	C	intron_variant,non_coding_transcript_variant
NW_005392865.1	823777	G	T	intron_variant,non_coding_transcript_variant
NW_005392865.1	836690	G	A	intron_variant,non_coding_transcript_variant
NW_005392865.1	862793	T	G	downstream_gene_variant,intergenic_region
NW_005392865.1	890926	G	A	intergenic_region
NW_005392865.1	890948	C	G	intergenic_region
NW_005392865.1	891670	C	T	intergenic_region
NW_005392865.1	891723	C	T	intergenic_region
NW_005392865.1	892216	A	G	intergenic_region
NW_005392865.1	892227	A	C	intergenic_region
NW_005392865.1	892235	T	C	intergenic_region
NW_005392865.1	892251	C	G	intergenic_region
NW_005392865.1	892258	G	A	intergenic_region
NW_005392865.1	892386	G	A	intergenic_region
NW_005392865.1	892399	A	G	intergenic_region
NW_005392865.1	895010	A	G	intergenic_region
NW_005392865.1	895113	C	T	intergenic_region
NW_005392865.1	895146	G	A	intergenic_region
NW_005392865.1	895153	A	G	intergenic_region
NW_005392865.1	895271	T	A	intergenic_region
NW_005392865.1	907704	A	G	intergenic_region
NW_005392865.1	913860	T	C	intergenic_region
NW_005392865.1	913870	T	C	intergenic_region
NW_005392865.1	913889	G	A	intergenic_region
NW_005392865.1	913918	C	G	intergenic_region
NW_005392865.1	913938	C	T	intergenic_region
NW_005392865.1	914000	C	T	intergenic_region
NW_005392865.1	916215	T	C	intergenic_region
NW_005392865.1	916272	G	T	intergenic_region
NW_005392865.1	941067	G	C	intergenic_region
NW_005392865.1	942690	C	T	intergenic_region
NW_005392865.1	942861	C	T	intergenic_region
NW_005392865.1	942870	C	T	intergenic_region
NW_005392865.1	970176	T	C	intergenic_region
NW_005392865.1	975307	C	T	intergenic_region
NW_005392865.1	975342	C	T	intergenic_region
NW_005392865.1	982424	A	G	intergenic_region
NW_005392865.1	982454	C	G,T	intergenic_region
NW_005392865.1	982455	G	A	intergenic_region
NW_005392865.1	986716	C	A	intergenic_region
NW_005392865.1	986840	A	C	intergenic_region
NW_005392865.1	986870	C	T	intergenic_region
NW_005392865.1	986888	G	A	intergenic_region
NW_005392865.1	986946	G	A	intergenic_region
NW_005392865.1	986961	T	C	intergenic_region
NW_005392865.1	986981	G	A	intergenic_region
NW_005392865.1	991710	G	C	intergenic_region
NW_005392865.1	991746	G	A	intergenic_region
NW_005392865.1	992625	A	G	intergenic_region
NW_005392865.1	992717	T	G	intergenic_region
NW_005392865.1	992776	A	C	intergenic_region
NW_005392865.1	992893	G	A	intergenic_region
NW_005392865.1	992912	A	T	intergenic_region
NW_005392865.1	1009223	T	G	intergenic_region
NW_005392865.1	1012684	A	C	intergenic_region
NW_005392865.1	1014191	G	C	intergenic_region
NW_005392865.1	1014206	C	G	intergenic_region
NW_005392865.1	1014239	A	C	intergenic_region
NW_005392865.1	1014351	T	G	intergenic_region
NW_005392865.1	1014728	A	C	intergenic_region
NW_005392865.1	1014729	T	C	intergenic_region
NW_005392865.1	1015663	C	T	intergenic_region
NW_005392865.1	1015700	G	A	intergenic_region
NW_005392865.1	1015817	T	C	intergenic_region
NW_005392865.1	1046541	T	C	intergenic_region
NW_005392865.1	1046652	G	T	intergenic_region
NW_005392865.1	1064892	C	T	intergenic_region
NW_005392865.1	1104398	A	G	intergenic_region
NW_005392865.1	1163296	G	A	intergenic_region
NW_005392865.1	1167121	G	T	intergenic_region
NW_005392865.1	1167131	A	T	intergenic_region
NW_005392865.1	1167914	A	G	intergenic_region
NW_005392865.1	1167950	C	G	intergenic_region
NW_005392865.1	1168190	A	G	intergenic_region
NW_005392865.1	1181986	C	A	intergenic_region
NW_005392865.1	1193374	T	C	intergenic_region
NW_005392865.1	1207623	T	G	intergenic_region
NW_005392865.1	1207624	C	T	intergenic_region
NW_005392865.1	1207629	A	C	intergenic_region
NW_005392865.1	1208245	C	G	intergenic_region
NW_005392865.1	1210750	C	T	intergenic_region
NW_005392865.1	1210751	G	A	intergenic_region
NW_005392865.1	1210986	C	A	intergenic_region
NW_005392865.1	1237264	A	G	intergenic_region
NW_005392865.1	1237278	T	C	intergenic_region
NW_005392865.1	1237500	A	G	intergenic_region
NW_005392865.1	1237525	T	C	intergenic_region
NW_005392865.1	1237547	A	G	intergenic_region
NW_005392865.1	1237558	G	T	intergenic_region
NW_005392865.1	1238928	G	A	intergenic_region
NW_005392865.1	1238980	G	T	intergenic_region
NW_005392865.1	1245639	A	G	intergenic_region
NW_005392865.1	1245667	A	G	intergenic_region
NW_005392865.1	1245868	G	A	intergenic_region
NW_005392865.1	1245898	G	A	intergenic_region
NW_005392865.1	1266740	A	G	intergenic_region
NW_005392865.1	1273127	G	A	intergenic_region
NW_005392865.1	1274683	T	C	intergenic_region
NW_005392865.1	1274700	A	G	intergenic_region
NW_005392865.1	1274716	C	T	intergenic_region
NW_005392865.1	1274751	A	T	intergenic_region
NW_005392865.1	1274820	A	C	intergenic_region
NW_005392865.1	1282783	G	A	intergenic_region
NW_005392865.1	1282792	G	A	intergenic_region
NW_005392865.1	1300561	A	G	intergenic_region
NW_005392865.1	1306432	G	A	intergenic_region
NW_005392865.1	1307060	C	A	intergenic_region
NW_005392865.1	1307062	G	T	intergenic_region
NW_005392865.1	1307077	C	T	intergenic_region
NW_005392865.1	1307086	A	G	intergenic_region
NW_005392865.1	1307089	A	G	intergenic_region
NW_005392865.1	1307263	T	C	intergenic_region
NW_005392865.1	1307273	C	T	intergenic_region
NW_005392865.1	1307290	A	T	intergenic_region
NW_005392865.1	1313326	T	C	intergenic_region
NW_005392865.1	1313334	T	C	intergenic_region
NW_005392865.1	1313338	C	A	intergenic_region
NW_005392865.1	1331369	T	C	intergenic_region
NW_005392865.1	1331411	G	A	intergenic_region
NW_005392865.1	1331605	C	T	intergenic_region
NW_005392865.1	1334807	T	C	intergenic_region
NW_005392865.1	1334874	T	C	intergenic_region
NW_005392865.1	1334913	A	T	intergenic_region
NW_005392865.1	1339851	C	T	intergenic_region
NW_005392865.1	1339856	G	A	intergenic_region
NW_005392865.1	1339895	C	T	intergenic_region
NW_005392865.1	1339905	A	C	intergenic_region
NW_005392865.1	1339957	T	G	intergenic_region
NW_005392865.1	1339987	G	A	intergenic_region
NW_005392865.1	1339989	C	T	intergenic_region
NW_005392865.1	1339992	C	G	intergenic_region
NW_005392865.1	1339993	A	T	intergenic_region
NW_005392865.1	1339994	T	G	intergenic_region
NW_005392865.1	1340002	A	G	intergenic_region
NW_005392865.1	1340021	G	A	intergenic_region
NW_005392865.1	1340032	T	C	intergenic_region
NW_005392865.1	1342644	T	C	intergenic_region
NW_005392865.1	1342650	G	T	intergenic_region
NW_005392865.1	1349652	A	T	intergenic_region
NW_005392865.1	1349676	G	A	intergenic_region
NW_005392865.1	1349892	C	T	intergenic_region
NW_005392865.1	1349903	A	G	intergenic_region
NW_005392865.1	1349997	T	C	intergenic_region
NW_005392865.1	1350094	C	T	intergenic_region
NW_005392865.1	1355420	G	A	intergenic_region
NW_005392865.1	1355484	C	G	intergenic_region
NW_005392865.1	1355516	A	G	intergenic_region
NW_005392865.1	1355558	G	A	intergenic_region
NW_005392865.1	1355635	A	G	intergenic_region
NW_005392865.1	1355712	G	A	intergenic_region
NW_005392865.1	1355724	G	A	intergenic_region
NW_005392865.1	1355734	A	C	intergenic_region
NW_005392865.1	1364183	C	T	intergenic_region
NW_005392865.1	1364189	T	C	intergenic_region
NW_005392865.1	1377928	G	T	intergenic_region
NW_005392867.1	13476	G	A	intergenic_region
NW_005392867.1	13497	A	G	intergenic_region
NW_005392867.1	22731	C	T	intron_variant,intragenic_variant
NW_005392867.1	41512	T	G	intergenic_region
NW_005392867.1	41520	A	G	intergenic_region
NW_005392867.1	41521	A	G	intergenic_region
NW_005392867.1	41522	C	G	intergenic_region
NW_005392867.1	41527	T	G	intergenic_region
NW_005392867.1	41528	C	G	intergenic_region
NW_005392867.1	41534	A	G	intergenic_region
NW_005392867.1	46003	G	C	intergenic_region
NW_005392867.1	47726	T	G	intergenic_region
NW_005392867.1	47730	C	A	intergenic_region
NW_005392867.1	56859	G	T	intergenic_region
NW_005392867.1	56892	G	A	intergenic_region
NW_005392867.1	106690	G	A	intergenic_region
NW_005392867.1	106735	C	T	intergenic_region
NW_005392867.1	111975	T	G	intergenic_region
NW_005392867.1	113530	T	A	intergenic_region
NW_005392867.1	113558	G	A	intergenic_region
NW_005392867.1	114615	A	G	intergenic_region
NW_005392867.1	114632	G	A	intergenic_region
NW_005392867.1	114788	G	C	intergenic_region
NW_005392867.1	114807	C	G	intergenic_region
NW_005392867.1	114810	T	C	intergenic_region
NW_005392867.1	114842	G	A	intergenic_region
NW_005392867.1	125434	C	A	upstream_gene_variant,intergenic_region
NW_005392867.1	125458	G	A	upstream_gene_variant,intergenic_region
NW_005392867.1	125464	A	G	upstream_gene_variant,intergenic_region
NW_005392867.1	131874	G	C	intron_variant,non_coding_transcript_variant
NW_005392867.1	131930	T	G	intron_variant,non_coding_transcript_variant
NW_005392867.1	131944	G	C	intron_variant,non_coding_transcript_variant
NW_005392867.1	132105	A	G	intron_variant,non_coding_transcript_variant
NW_005392867.1	132119	C	T	intron_variant,non_coding_transcript_variant
NW_005392867.1	132136	C	T	intron_variant,non_coding_transcript_variant
NW_005392867.1	132214	C	A	intron_variant,non_coding_transcript_variant
NW_005392867.1	132310	A	G	intron_variant,non_coding_transcript_variant
NW_005392867.1	140584	A	G	downstream_gene_variant,intergenic_region
NW_005392867.1	140588	G	A	downstream_gene_variant,intergenic_region
NW_005392867.1	140593	A	G	downstream_gene_variant,intergenic_region
NW_005392867.1	140596	T	A	downstream_gene_variant,intergenic_region
NW_005392867.1	152787	G	A	intergenic_region
NW_005392867.1	154925	C	T	intergenic_region
NW_005392867.1	155002	T	C	intergenic_region
NW_005392867.1	170403	T	G	intergenic_region
NW_005392867.1	182168	T	C	upstream_gene_variant,intergenic_region
NW_005392867.1	182172	G	A	upstream_gene_variant,intergenic_region
NW_005392867.1	187368	T	G	intron_variant,non_coding_transcript_variant
NW_005392867.1	187499	A	T	intron_variant,non_coding_transcript_variant
NW_005392867.1	188336	A	G	intron_variant,non_coding_transcript_variant
NW_005392867.1	188445	T	C	intron_variant,non_coding_transcript_variant
NW_005392867.1	197810	A	G	downstream_gene_variant,intergenic_region
NW_005392867.1	197906	C	T	downstream_gene_variant,intergenic_region
NW_005392867.1	200474	C	T	downstream_gene_variant,intergenic_region
NW_005392867.1	200737	G	A	downstream_gene_variant,intergenic_region
NW_005392867.1	213720	C	T	intergenic_region
NW_005392867.1	213774	A	G	intergenic_region
NW_005392867.1	221327	T	C	intergenic_region
NW_005392867.1	229067	T	A	downstream_gene_variant,intergenic_region
NW_005392867.1	229576	A	G	downstream_gene_variant,intergenic_region
NW_005392867.1	229664	A	G	downstream_gene_variant,intergenic_region
NW_005392867.1	253422	G	A	intergenic_region
NW_005392867.1	269267	G	A	intergenic_region
NW_005392867.1	274035	C	T	upstream_gene_variant,downstream_gene_variant,intergenic_region
NW_005392867.1	274094	C	T	upstream_gene_variant,downstream_gene_variant,intergenic_region
NW_005392867.1	274158	T	C	upstream_gene_variant,downstream_gene_variant,intergenic_region
NW_005392867.1	274218	T	G	upstream_gene_variant,downstream_gene_variant,intergenic_region
NW_005392867.1	274219	C	A	upstream_gene_variant,downstream_gene_variant,intergenic_region
NW_005392867.1	274341	T	C	upstream_gene_variant,downstream_gene_variant,intergenic_region
NW_005392867.1	274361	C	T	upstream_gene_variant,downstream_gene_variant,intergenic_region
NW_005392867.1	274414	A	G	upstream_gene_variant,downstream_gene_variant,intergenic_region
NW_005392867.1	274465	G	T	upstream_gene_variant,downstream_gene_variant,intergenic_region
NW_005392867.1	299576	A	C	upstream_gene_variant,downstream_gene_variant,intron_variant,non_coding_transcript_variant
NW_005392867.1	299579	G	C	upstream_gene_variant,downstream_gene_variant,intron_variant,non_coding_transcript_variant
NW_005392867.1	316414	A	G	intron_variant,non_coding_transcript_variant
NW_005392867.1	316448	T	C	intron_variant,non_coding_transcript_variant
NW_005392867.1	318205	G	A	intron_variant,non_coding_transcript_variant
NW_005392867.1	324155	T	C	intron_variant,non_coding_transcript_variant
NW_005392867.1	339417	A	G	intron_variant,non_coding_transcript_variant
NW_005392867.1	342634	T	C	intron_variant,non_coding_transcript_variant
NW_005392867.1	354778	G	A	intron_variant,non_coding_transcript_variant
NW_005392867.1	355585	C	T	intron_variant,non_coding_transcript_variant
NW_005392867.1	359272	T	C	intron_variant,non_coding_transcript_variant
NW_005392867.1	359289	T	C	intron_variant,non_coding_transcript_variant
NW_005392867.1	370818	G	C	intron_variant,non_coding_transcript_variant
NW_005392867.1	376653	T	G	intron_variant,non_coding_transcript_variant
NW_005392867.1	376714	T	A	intron_variant,non_coding_transcript_variant
NW_005392867.1	377954	A	G	intron_variant,non_coding_transcript_variant
NW_005392867.1	388595	T	C	intron_variant,non_coding_transcript_variant
NW_005392867.1	407800	C	T	intron_variant,non_coding_transcript_variant
NW_005392867.1	408235	A	G	intron_variant,non_coding_transcript_variant
[truncated: 31,472,652 more chars]
